# Supplementary material for: Large-scale analysis of Macaca fascicularis transcripts and inference of genetic divergence between M. fascicularis and M. mulatta
Source: BMC Genomics. 2008 Feb 24;9:90. doi: 10.1186/1471-2164-9-90 (PMC2287170; doi:10.1186/1471-2164-9-90)
Supplement: Additional file 1 — Expression of novel macaque transcripts. Significance of gene expression in the M. fascicularis oligonucleotide microarray analysis is shown. [file 1471-2164-9-90-S1.xls]

## Sheet: Sheet1
Expression of unidentified macaque transcripts
Macaque clone	Accession	Annotation	Exp_cerebrum	Exp_cerebellum	Exp_liver	Exp_testis	Link to QFbase	Link to UCSC Genome Browser (human)
QbsA-10220	AB171379	flanking	P	P	A	A	Link to QFbase	Link to UCSC Genome Browser (hg18)
QbsA-10251	AB171381	intronic	A	P	A	P	Link to QFbase	Link to UCSC Genome Browser (hg18)
QbsA-10488	AB171388	intergenic	A	A	A	A	Link to QFbase	No entry in UCSC Genome Browser
QbsA-10582	AB171390	intergenic	A	A	A	A	Link to QFbase	Link to UCSC Genome Browser (hg18)
QbsA-10911	AB171396	intronic	A	A	A	A	Link to QFbase	Link to UCSC Genome Browser (hg18)
QbsA-10942	AB171398	intergenic	A	A	A	A	Link to QFbase	No entry in UCSC Genome Browser
QbsA-10971	AB171399	junk	P	P	P	P	Link to QFbase	No entry in UCSC Genome Browser
QbsA-10984	AB171400	orphan	P	P	P	P	Link to QFbase	Link to UCSC Genome Browser (hg18)
QbsA-11127	AB171401	intronic	A	A	A	A	Link to QFbase	No entry in UCSC Genome Browser
QbsA-11216	AB171403	intronic	A	A	A	A	Link to QFbase	Link to UCSC Genome Browser (hg18)
QbsA-11533	AB171409	intronic	P	P	A	A	Link to QFbase	Link to UCSC Genome Browser (hg18)
QbsA-11687	AB171411	intronic	A	A	A	A	Link to QFbase	Link to UCSC Genome Browser (hg18)
QbsA-11939	AB171415	intronic	P	P	A	A	Link to QFbase	Link to UCSC Genome Browser (hg18)
QbsA-11945	AB171416	flanking	P	P	A	A	Link to QFbase	Link to UCSC Genome Browser (hg18)
QbsA-11995	AB171419	intronic	A	A	A	A	Link to QFbase	No entry in UCSC Genome Browser
QbsA-12013	AB171421	intronic	A	A	A	A	Link to QFbase	Link to UCSC Genome Browser (hg18)
QbsA-12015	AB171422	intronic	A	A	A	A	Link to QFbase	Link to UCSC Genome Browser (hg18)
QbsA-12022	AB171423	intronic	A	A	A	A	Link to QFbase	Link to UCSC Genome Browser (hg18)
QbsA-12023	AB171424	junk	P	P	P	P	Link to QFbase	No entry in UCSC Genome Browser
QbsB-10001	AB171842	intronic	A	P	P	P	Link to QFbase	Link to UCSC Genome Browser (hg18)
QbsB-10050	AB171845	intronic	A	A	A	A	Link to QFbase	No entry in UCSC Genome Browser
QbsB-10075	AB171847	orphan	A	A	A	A	Link to QFbase	Link to UCSC Genome Browser (hg18)
QbsB-10084	AB171848	intergenic	P	P	A	P	Link to QFbase	No entry in UCSC Genome Browser
QbsB-10245	AB171863	intronic	P	P	A	P	Link to QFbase	Link to UCSC Genome Browser (hg18)
QbsB-10253	AB170108	orphan	P	P	A	A	Link to QFbase	Link to UCSC Genome Browser (hg18)
QbsB-10272	AB171865	orphan	A	A	A	A	Link to QFbase	Link to UCSC Genome Browser (hg18)
QbsB-10375	AB171874	unclassified	A	A	A	A	Link to QFbase	No entry in UCSC Genome Browser
QbsB-10383	AB171875	intronic	A	A	A	A	Link to QFbase	Link to UCSC Genome Browser (hg18)
QbsB-10409	AB171877	intronic	A	P	A	A	Link to QFbase	No entry in UCSC Genome Browser
QbsB-10488	AB171883	intronic	A	A	A	A	Link to QFbase	No entry in UCSC Genome Browser
QbsB-10595	AB171892	intronic	A	A	A	A	Link to QFbase	Link to UCSC Genome Browser (hg18)
QbsB-10654	AB171896	intronic	A	A	A	A	Link to QFbase	Link to UCSC Genome Browser (hg18)
QbsB-10690	AB171901	intronic	A	A	A	A	Link to QFbase	Link to UCSC Genome Browser (hg18)
QbsB-10836	AB171915	anti-transcript	A	A	A	A	Link to QFbase	Link to UCSC Genome Browser (hg18)
QbsB-10857	AB171917	intronic	A	A	A	A	Link to QFbase	Link to UCSC Genome Browser (hg18)
QbsB-10886	AB171921	orphan	P	P	P	P	Link to QFbase	Link to UCSC Genome Browser (hg18)
QbsB-11040	AB171930	intronic	A	A	A	A	Link to QFbase	No entry in UCSC Genome Browser
QccE-10313	AB046621	orphan	A	A	A	A	Link to QFbase	Link to UCSC Genome Browser (hg18)
QccE-10577	AB045988	intergenic	A	A	A	A	Link to QFbase	Link to UCSC Genome Browser (hg18)
QccE-11212	AB045993	intronic	A	A	A	A	Link to QFbase	Link to UCSC Genome Browser (hg18)
QccE-11418	AB046627	intronic	P	P	P	P	Link to QFbase	Link to UCSC Genome Browser (hg18)
QccE-11650	AB046032	intronic	A	A	A	A	Link to QFbase	Link to UCSC Genome Browser (hg18)
QccE-11742	AB045995	anti-transcript	P	A	A	A	Link to QFbase	Link to UCSC Genome Browser (hg18)
QccE-11777	AB046625	intronic	A	P	P	A	Link to QFbase	Link to UCSC Genome Browser (hg18)
QccE-11889	AB046048	intronic	A	A	A	A	Link to QFbase	Link to UCSC Genome Browser (hg18)
QccE-12155	AB046052	intronic	P	P	A	P	Link to QFbase	Link to UCSC Genome Browser (hg18)
QccE-12240	AB047830	orphan	A	A	A	A	Link to QFbase	Link to UCSC Genome Browser (hg18)
QccE-12503	AB046058	intergenic	A	A	A	A	Link to QFbase	Link to UCSC Genome Browser (hg18)
QccE-12534	AB046630	intergenic	A	P	A	A	Link to QFbase	Link to UCSC Genome Browser (hg18)
QccE-12556	AB045999	anti-transcript	A	A	A	A	Link to QFbase	Link to UCSC Genome Browser (hg18)
QccE-12605	AB046060	flanking	P	P	A	A	Link to QFbase	Link to UCSC Genome Browser (hg18)
QccE-12761	AB046061	intronic	A	P	A	A	Link to QFbase	Link to UCSC Genome Browser (hg18)
QccE-12825	AB046062	intergenic	A	A	A	A	Link to QFbase	Link to UCSC Genome Browser (hg18)
QccE-12903	AB046063	orphan	A	P	A	A	Link to QFbase	Link to UCSC Genome Browser (hg18)
QccE-12950	AB046633	intronic	A	A	A	A	Link to QFbase	Link to UCSC Genome Browser (hg18)
QccE-12980	AB046064	unclassified	P	A	P	P	Link to QFbase	No entry in UCSC Genome Browser
QccE-13106	AB046004	intergenic	A	A	A	A	Link to QFbase	Link to UCSC Genome Browser (hg18)
QccE-13214	AB046067	intronic	A	P	P	A	Link to QFbase	No entry in UCSC Genome Browser
QccE-13335	AB046069	intronic	P	P	A	A	Link to QFbase	Link to UCSC Genome Browser (hg18)
QccE-13549	AB046631	intronic	A	A	A	A	Link to QFbase	Link to UCSC Genome Browser (hg18)
QccE-13814	AB047831	intergenic	A	A	A	A	Link to QFbase	Link to UCSC Genome Browser (hg18)
QccE-13924	AB046008	orphan	P	A	A	A	Link to QFbase	Link to UCSC Genome Browser (hg18)
QccE-13942	AB046073	orphan	A	A	A	A	Link to QFbase	Link to UCSC Genome Browser (hg18)
QccE-14015	AB046638	flanking	P	P	A	A	Link to QFbase	Link to UCSC Genome Browser (hg18)
QccE-14227	AB046079	intronic	A	P	A	A	Link to QFbase	Link to UCSC Genome Browser (hg18)
QccE-14288	AB046010	anti-transcript	A	A	A	P	Link to QFbase	Link to UCSC Genome Browser (hg18)
QccE-14383	AB046080	intergenic	A	A	A	A	Link to QFbase	Link to UCSC Genome Browser (hg18)
QccE-14631	AB046012	intronic	A	A	A	A	Link to QFbase	Link to UCSC Genome Browser (hg18)
QccE-14802	AB046083	intronic	P	P	A	A	Link to QFbase	Link to UCSC Genome Browser (hg18)
QccE-14903	AB046084	intronic	P	P	A	P	Link to QFbase	Link to UCSC Genome Browser (hg18)
QccE-14933	AB046014	intronic	A	A	A	A	Link to QFbase	Link to UCSC Genome Browser (hg18)
QccE-15326	AB046088	flanking	P	P	P	P	Link to QFbase	Link to UCSC Genome Browser (hg18)
QccE-15407	AB046034	intergenic	A	A	A	P	Link to QFbase	Link to UCSC Genome Browser (hg18)
QccE-15464	AB046090	intronic	A	A	A	A	Link to QFbase	Link to UCSC Genome Browser (hg18)
QccE-15487	AB046091	intronic	P	P	P	P	Link to QFbase	Link to UCSC Genome Browser (hg18)
QccE-15751	AB046094	intergenic	A	A	A	A	Link to QFbase	Link to UCSC Genome Browser (hg18)
QccE-15815	AB046097	flanking	A	A	A	A	Link to QFbase	Link to UCSC Genome Browser (hg18)
QccE-15993	AB046099	intronic	A	P	A	A	Link to QFbase	Link to UCSC Genome Browser (hg18)
QccE-16232	AB046101	intronic	A	A	A	A	Link to QFbase	Link to UCSC Genome Browser (hg18)
QccE-16245	AB046102	orphan	P	P	P	P	Link to QFbase	Link to UCSC Genome Browser (hg18)
QccE-16302	AB046035	intergenic	A	P	A	A	Link to QFbase	Link to UCSC Genome Browser (hg18)
QccE-16532	AB047835	orphan	P	P	A	A	Link to QFbase	Link to UCSC Genome Browser (hg18)
QccE-16707	AB171432	anti-transcript	A	P	A	P	Link to QFbase	Link to UCSC Genome Browser (hg18)
QccE-16749	AB046645	intronic	P	P	A	A	Link to QFbase	Link to UCSC Genome Browser (hg18)
QccE-16757	AB046646	orphan	P	A	A	A	Link to QFbase	Link to UCSC Genome Browser (hg18)
QccE-16816	AB046028	intergenic	A	A	A	A	Link to QFbase	Link to UCSC Genome Browser (hg18)
QccE-16872	AB046036	intronic	A	A	A	A	Link to QFbase	No entry in UCSC Genome Browser
QccE-16937	AB046648	intronic	A	A	A	A	Link to QFbase	Link to UCSC Genome Browser (hg18)
QccE-16991	AB046037	flanking	P	P	A	P	Link to QFbase	Link to UCSC Genome Browser (hg18)
QccE-17021	AB047836	intergenic	A	A	A	A	Link to QFbase	Link to UCSC Genome Browser (hg18)
QccE-17201	AB046653	intronic	P	P	A	A	Link to QFbase	Link to UCSC Genome Browser (hg18)
QccE-17213	AB046038	intronic	A	A	A	A	Link to QFbase	Link to UCSC Genome Browser (hg18)
QccE-17284	AB046655	flanking	A	A	A	A	Link to QFbase	Link to UCSC Genome Browser (hg18)
QccE-17376	AB046656	intronic	A	A	A	A	Link to QFbase	Link to UCSC Genome Browser (hg18)
QccE-17443	AB046657	flanking	P	P	P	P	Link to QFbase	Link to UCSC Genome Browser (hg18)
QccE-17581	AB046658	intronic	A	P	A	A	Link to QFbase	Link to UCSC Genome Browser (hg18)
QccE-17586	AB047839	orphan	P	P	A	P	Link to QFbase	Link to UCSC Genome Browser (hg18)
QccE-17609	AB047840	intergenic	A	A	A	A	Link to QFbase	Link to UCSC Genome Browser (hg18)
QccE-17653	AB047841	intronic	A	P	P	A	Link to QFbase	Link to UCSC Genome Browser (hg18)
QccE-17719	AB046660	orphan	P	P	A	A	Link to QFbase	Link to UCSC Genome Browser (hg18)
QccE-17725	AB171458	intergenic	P	P	P	P	Link to QFbase	Link to UCSC Genome Browser (hg18)
QccE-17806	AB046662	flanking	P	P	A	A	Link to QFbase	Link to UCSC Genome Browser (hg18)
QccE-17840	AB171460	intronic	P	A	A	A	Link to QFbase	No entry in UCSC Genome Browser
QccE-18211	AB052172	orphan	A	A	A	A	Link to QFbase	Link to UCSC Genome Browser (hg18)
QccE-18334	AB051136	flanking	P	P	A	A	Link to QFbase	Link to UCSC Genome Browser (hg18)
QccE-18411	AB051137	intergenic	A	A	A	A	Link to QFbase	Link to UCSC Genome Browser (hg18)
QccE-18418	AB051138	intronic	A	P	A	A	Link to QFbase	Link to UCSC Genome Browser (hg18)
QccE-18548	AB051139	intergenic	A	A	A	A	Link to QFbase	Link to UCSC Genome Browser (hg18)
QccE-18618	AB051114	intergenic	A	A	A	A	Link to QFbase	No entry in UCSC Genome Browser
QccE-18667	AB051115	intronic	A	P	A	A	Link to QFbase	Link to UCSC Genome Browser (hg18)
QccE-18987	AB171469	intronic	A	A	A	A	Link to QFbase	Link to UCSC Genome Browser (hg18)
QccE-19068	AB052181	flanking	A	P	A	P	Link to QFbase	Link to UCSC Genome Browser (hg18)
QccE-19084	AB051143	intronic	P	P	A	P	Link to QFbase	Link to UCSC Genome Browser (hg18)
QccE-19116	AB052138	intronic	A	A	A	A	Link to QFbase	Link to UCSC Genome Browser (hg18)
QccE-19456	AB051145	intronic	A	A	A	A	Link to QFbase	No entry in UCSC Genome Browser
QccE-19471	AB051146	intronic	A	A	A	A	Link to QFbase	Link to UCSC Genome Browser (hg18)
QccE-19562	AB052184	anti-transcript	A	A	A	A	Link to QFbase	Link to UCSC Genome Browser (hg18)
QccE-19572	AB171477	intronic	P	P	A	A	Link to QFbase	Link to UCSC Genome Browser (hg18)
QccE-19583	AB051120	flanking	P	P	A	A	Link to QFbase	Link to UCSC Genome Browser (hg18)
QccE-19653	AB051149	intronic	A	P	A	A	Link to QFbase	Link to UCSC Genome Browser (hg18)
QccE-19768	AB052185	orphan	A	A	A	A	Link to QFbase	Link to UCSC Genome Browser (hg18)
QccE-19772	AB171479	intronic	A	A	A	A	Link to QFbase	Link to UCSC Genome Browser (hg18)
QccE-19871	AB051150	intronic	A	P	A	A	Link to QFbase	Link to UCSC Genome Browser (hg18)
QccE-20044	AB051151	flanking	P	P	A	P	Link to QFbase	Link to UCSC Genome Browser (hg18)
QccE-20274	AB051124	intronic	A	A	A	A	Link to QFbase	Link to UCSC Genome Browser (hg18)
QccE-20454	AB051131	orphan	P	P	A	A	Link to QFbase	Link to UCSC Genome Browser (hg18)
QccE-20518	AB171488	orphan	P	P	P	P	Link to QFbase	Link to UCSC Genome Browser (hg18)
QccE-20530	AB051156	intronic	A	A	A	A	Link to QFbase	Link to UCSC Genome Browser (hg18)
QccE-20625	AB051158	intergenic	A	A	A	A	Link to QFbase	Link to UCSC Genome Browser (hg18)
QccE-20665	AB056754	intergenic	A	A	A	A	Link to QFbase	Link to UCSC Genome Browser (hg18)
QccE-20687	AB051159	intronic	A	A	A	A	Link to QFbase	Link to UCSC Genome Browser (hg18)
QccE-20735	AB051160	intergenic	A	A	A	A	Link to QFbase	Link to UCSC Genome Browser (hg18)
QccE-20751	AB051161	flanking	A	A	A	A	Link to QFbase	Link to UCSC Genome Browser (hg18)
QccE-20949	AB051162	intronic	A	A	A	A	Link to QFbase	Link to UCSC Genome Browser (hg18)
QccE-21073	AB056756	intergenic	A	A	A	A	Link to QFbase	Link to UCSC Genome Browser (hg18)
QccE-21128	AB171493	intronic	A	A	A	A	Link to QFbase	Link to UCSC Genome Browser (hg18)
QccE-21331	AB171500	intergenic	A	A	A	A	Link to QFbase	Link to UCSC Genome Browser (hg18)
QccE-21418	AB171501	orphan	A	A	A	A	Link to QFbase	Link to UCSC Genome Browser (hg18)
QccE-21474	AB056779	intergenic	A	A	A	A	Link to QFbase	No entry in UCSC Genome Browser
QccE-21667	AB056763	flanking	P	P	P	A	Link to QFbase	Link to UCSC Genome Browser (hg18)
QccE-21690	AB056780	orphan	P	P	A	A	Link to QFbase	Link to UCSC Genome Browser (hg18)
QccE-21836	AB056781	flanking	A	P	A	A	Link to QFbase	Link to UCSC Genome Browser (hg18)
QccE-22013	AB060197	intergenic	P	P	P	P	Link to QFbase	Link to UCSC Genome Browser (hg18)
QccE-22087	AB060817	flanking	P	P	A	A	Link to QFbase	Link to UCSC Genome Browser (hg18)
QccE-22132	AB060199	unclassified	A	A	A	A	Link to QFbase	No entry in UCSC Genome Browser
QccE-22249	AB062933	intronic	A	A	A	A	Link to QFbase	No entry in UCSC Genome Browser
QccE-22263	AB060192	intergenic	P	A	A	A	Link to QFbase	Link to UCSC Genome Browser (hg18)
QccE-22422	AB060818	intronic	A	A	A	A	Link to QFbase	Link to UCSC Genome Browser (hg18)
QflA-10027	AB055314	intronic	A	A	A	A	Link to QFbase	Link to UCSC Genome Browser (hg18)
QflA-10063	AB056322	intronic	P	P	A	A	Link to QFbase	Link to UCSC Genome Browser (hg18)
QflA-10065	AB055315	intronic	A	P	A	A	Link to QFbase	Link to UCSC Genome Browser (hg18)
QflA-10110	AB171512	intronic	A	A	A	A	Link to QFbase	Link to UCSC Genome Browser (hg18)
QflA-10156	AB171514	intronic	P	P	P	P	Link to QFbase	Link to UCSC Genome Browser (hg18)
QflA-10222	AB055320	intronic	A	A	A	A	Link to QFbase	Link to UCSC Genome Browser (hg18)
QflA-10274	AB171524	intergenic	P	P	P	A	Link to QFbase	No entry in UCSC Genome Browser
QflA-10286	AB171528	orphan	A	A	A	A	Link to QFbase	Link to UCSC Genome Browser (hg18)
QflA-10308	AB171531	intronic	A	A	A	A	Link to QFbase	Link to UCSC Genome Browser (hg18)
QflA-10312	AB055324	anti-transcript	P	P	P	P	Link to QFbase	Link to UCSC Genome Browser (hg18)
QflA-10353	AB055257	intronic	P	P	A	P	Link to QFbase	Link to UCSC Genome Browser (hg18)
QflA-10359	AB171537	orphan	P	P	P	P	Link to QFbase	Link to UCSC Genome Browser (hg18)
QflA-10392	AB056323	flanking	A	P	A	A	Link to QFbase	Link to UCSC Genome Browser (hg18)
QflA-10409	AB171545	orphan	A	A	A	A	Link to QFbase	Link to UCSC Genome Browser (hg18)
QflA-10437	AB055260	intergenic	A	A	A	A	Link to QFbase	Link to UCSC Genome Browser (hg18)
QflA-10461	AB055327	intronic	A	A	A	A	Link to QFbase	Link to UCSC Genome Browser (hg18)
QflA-10489	AB055328	intergenic	A	A	A	A	Link to QFbase	Link to UCSC Genome Browser (hg18)
QflA-10544	AB055262	intergenic	P	P	A	A	Link to QFbase	Link to UCSC Genome Browser (hg18)
QflA-10629	AB060203	intronic	P	P	P	P	Link to QFbase	Link to UCSC Genome Browser (hg18)
QflA-10674	AB055263	flanking	A	A	A	A	Link to QFbase	Link to UCSC Genome Browser (hg18)
QflA-10824	AB060205	intronic	P	P	A	A	Link to QFbase	Link to UCSC Genome Browser (hg18)
QflA-10856	AB055266	intergenic	A	A	A	A	Link to QFbase	Link to UCSC Genome Browser (hg18)
QflA-10934	AB055332	intronic	A	A	A	A	Link to QFbase	Link to UCSC Genome Browser (hg18)
QflA-11036	AB055334	intronic	A	A	A	A	Link to QFbase	Link to UCSC Genome Browser (hg18)
QflA-11070	AB055269	anti-transcript	A	A	A	P	Link to QFbase	Link to UCSC Genome Browser (hg18)
QflA-11076	AB055335	intronic	A	A	A	A	Link to QFbase	Link to UCSC Genome Browser (hg18)
QflA-11083	AB055270	flanking	P	P	P	P	Link to QFbase	Link to UCSC Genome Browser (hg18)
QflA-11095	AB055337	flanking	A	A	A	A	Link to QFbase	Link to UCSC Genome Browser (hg18)
QflA-11128	AB055338	intergenic	A	A	A	A	Link to QFbase	No entry in UCSC Genome Browser
QflA-11129	AB056324	intergenic	A	A	A	A	Link to QFbase	Link to UCSC Genome Browser (hg18)
QflA-11132	AB055339	intronic	A	A	A	A	Link to QFbase	Link to UCSC Genome Browser (hg18)
QflA-11149	AB055271	intronic	A	A	A	A	Link to QFbase	Link to UCSC Genome Browser (hg18)
QflA-11174	AB055340	intergenic	P	A	A	A	Link to QFbase	Link to UCSC Genome Browser (hg18)
QflA-11322	AB055342	intronic	A	A	A	A	Link to QFbase	Link to UCSC Genome Browser (hg18)
QflA-11446	AB056348	orphan	P	P	P	P	Link to QFbase	Link to UCSC Genome Browser (hg18)
QflA-11519	AB055347	orphan	P	P	P	P	Link to QFbase	Link to UCSC Genome Browser (hg18)
QflA-11581	AB055348	intronic	P	A	A	P	Link to QFbase	Link to UCSC Genome Browser (hg18)
QflA-11604	AB055283	intronic	P	A	A	A	Link to QFbase	Link to UCSC Genome Browser (hg18)
QflA-11654	AB055284	orphan	A	A	A	A	Link to QFbase	Link to UCSC Genome Browser (hg18)
QflA-11815	AB055350	intronic	A	P	A	A	Link to QFbase	Link to UCSC Genome Browser (hg18)
QflA-11876	AB171561	intronic	P	P	A	A	Link to QFbase	Link to UCSC Genome Browser (hg18)
QflA-11911	AB055353	orphan	P	P	A	A	Link to QFbase	Link to UCSC Genome Browser (hg18)
QflA-12034	AB056824	intergenic	A	P	A	A	Link to QFbase	Link to UCSC Genome Browser (hg18)
QflA-12058	AB055354	intronic	P	P	A	A	Link to QFbase	Link to UCSC Genome Browser (hg18)
QflA-12138	AB055355	intronic	A	A	A	A	Link to QFbase	Link to UCSC Genome Browser (hg18)
QflA-12147	AB055290	intronic	A	A	A	A	Link to QFbase	Link to UCSC Genome Browser (hg18)
QflA-12152	AB055291	intronic	A	P	A	A	Link to QFbase	No entry in UCSC Genome Browser
QflA-12187	AB055293	orphan	P	P	A	A	Link to QFbase	Link to UCSC Genome Browser (hg18)
QflA-12231	AB055356	intronic	A	A	A	A	Link to QFbase	Link to UCSC Genome Browser (hg18)
QflA-12351	AB055357	intergenic	A	P	A	A	Link to QFbase	Link to UCSC Genome Browser (hg18)
QflA-12434	AB055360	intronic	A	P	P	P	Link to QFbase	Link to UCSC Genome Browser (hg18)
QflA-12449	AB055361	flanking	P	P	A	P	Link to QFbase	Link to UCSC Genome Browser (hg18)
QflA-12452	AB055362	orphan	A	A	A	A	Link to QFbase	Link to UCSC Genome Browser (hg18)
QflA-12453	AB055295	intergenic	A	A	A	A	Link to QFbase	Link to UCSC Genome Browser (hg18)
QflA-12522	AB055364	intergenic	P	A	A	A	Link to QFbase	Link to UCSC Genome Browser (hg18)
QflA-12530	AB055365	intronic	P	P	A	A	Link to QFbase	Link to UCSC Genome Browser (hg18)
QflA-12540	AB055366	anti-transcript	P	P	A	P	Link to QFbase	Link to UCSC Genome Browser (hg18)
QflA-12572	AB055367	flanking	P	P	A	P	Link to QFbase	No entry in UCSC Genome Browser
QflA-12607	AB055300	intronic	A	A	A	A	Link to QFbase	Link to UCSC Genome Browser (hg18)
QflA-12642	AB056350	intronic	P	A	P	P	Link to QFbase	Link to UCSC Genome Browser (hg18)
QflA-12666	AB056327	intronic	P	P	P	A	Link to QFbase	Link to UCSC Genome Browser (hg18)
QflA-12708	AB055370	orphan	P	P	A	P	Link to QFbase	Link to UCSC Genome Browser (hg18)
QflA-12825	AB056329	orphan	P	P	P	P	Link to QFbase	Link to UCSC Genome Browser (hg18)
QflA-12842	AB055372	orphan	P	P	P	P	Link to QFbase	Link to UCSC Genome Browser (hg18)
QflA-12861	AB055373	intergenic	A	A	A	A	Link to QFbase	Link to UCSC Genome Browser (hg18)
QflA-12881	AB055305	intronic	A	A	A	A	Link to QFbase	Link to UCSC Genome Browser (hg18)
QflA-12885	AB055374	intronic	A	A	A	A	Link to QFbase	Link to UCSC Genome Browser (hg18)
QflA-12929	AB056351	intronic	A	A	A	A	Link to QFbase	Link to UCSC Genome Browser (hg18)
QflA-12994	AB055375	intergenic	P	P	A	P	Link to QFbase	Link to UCSC Genome Browser (hg18)
QflA-13060	AB056330	intronic	A	A	A	A	Link to QFbase	Link to UCSC Genome Browser (hg18)
QflA-13101	AB060240	intronic	A	P	A	A	Link to QFbase	Link to UCSC Genome Browser (hg18)
QflA-13102	AB060211	intronic	A	A	A	A	Link to QFbase	Link to UCSC Genome Browser (hg18)
QflA-13163	AB171568	orphan	P	P	A	A	Link to QFbase	Link to UCSC Genome Browser (hg18)
QflA-13284	AB055377	intergenic	P	A	A	A	Link to QFbase	No entry in UCSC Genome Browser
QflA-13354	AB060212	intronic	A	P	P	P	Link to QFbase	No entry in UCSC Genome Browser
QflA-13435	AB056332	intergenic	P	A	A	A	Link to QFbase	Link to UCSC Genome Browser (hg18)
QflA-13447	AB056828	intronic	P	P	A	P	Link to QFbase	Link to UCSC Genome Browser (hg18)
QflA-13463	AB056357	orphan	A	A	A	A	Link to QFbase	No entry in UCSC Genome Browser
QflA-13606	AB055307	intergenic	P	A	A	A	Link to QFbase	Link to UCSC Genome Browser (hg18)
QflA-13640	AB056393	intronic	A	P	A	A	Link to QFbase	Link to UCSC Genome Browser (hg18)
QflA-13651	AB062938	intronic	A	A	A	A	Link to QFbase	Link to UCSC Genome Browser (hg18)
QflA-13652	AB055381	intronic	P	P	A	A	Link to QFbase	Link to UCSC Genome Browser (hg18)
QflA-13671	AB056358	intronic	P	A	A	A	Link to QFbase	Link to UCSC Genome Browser (hg18)
QflA-13722	AB055308	intergenic	A	A	A	A	Link to QFbase	Link to UCSC Genome Browser (hg18)
QflA-13724	AB056359	intronic	A	P	A	A	Link to QFbase	Link to UCSC Genome Browser (hg18)
QflA-13773	AB055382	intronic	A	A	A	A	Link to QFbase	Link to UCSC Genome Browser (hg18)
QflA-13783	AB056829	intergenic	A	A	A	A	Link to QFbase	No entry in UCSC Genome Browser
QflA-13908	AB060216	intronic	A	A	A	P	Link to QFbase	No entry in UCSC Genome Browser
QflA-13967	AB062934	intronic	A	A	A	A	Link to QFbase	Link to UCSC Genome Browser (hg18)
QflA-14049	AB060217	intronic	A	P	A	P	Link to QFbase	Link to UCSC Genome Browser (hg18)
QflA-14079	AB056832	intergenic	A	A	A	A	Link to QFbase	Link to UCSC Genome Browser (hg18)
QflA-14111	AB056365	intronic	A	P	A	A	Link to QFbase	Link to UCSC Genome Browser (hg18)
QflA-14234	AB056367	intronic	P	P	A	A	Link to QFbase	Link to UCSC Genome Browser (hg18)
QflA-14308	AB056335	intronic	A	A	A	A	Link to QFbase	Link to UCSC Genome Browser (hg18)
QflA-14321	AB056394	anti-transcript	A	P	A	A	Link to QFbase	Link to UCSC Genome Browser (hg18)
QflA-14337	AB056369	intronic	P	P	P	P	Link to QFbase	Link to UCSC Genome Browser (hg18)
QflA-14369	AB056336	intronic	A	A	A	A	Link to QFbase	Link to UCSC Genome Browser (hg18)
QflA-14439	AB171577	intergenic	A	A	A	A	Link to QFbase	Link to UCSC Genome Browser (hg18)
QflA-14471	AB056371	intergenic	A	A	A	A	Link to QFbase	Link to UCSC Genome Browser (hg18)
QflA-14480	AB060244	anti-transcript	A	A	A	P	Link to QFbase	Link to UCSC Genome Browser (hg18)
QflA-14934	AB060224	intronic	A	P	A	A	Link to QFbase	Link to UCSC Genome Browser (hg18)
QflA-14950	AB056374	intronic	A	A	A	A	Link to QFbase	Link to UCSC Genome Browser (hg18)
QflA-14970	AB060226	orphan	P	P	P	P	Link to QFbase	Link to UCSC Genome Browser (hg18)
QflA-15007	AB056398	orphan	A	A	A	A	Link to QFbase	Link to UCSC Genome Browser (hg18)
QflA-15053	AB056339	intergenic	A	A	A	A	Link to QFbase	Link to UCSC Genome Browser (hg18)
QflA-15085	AB056839	intronic	A	P	A	A	Link to QFbase	Link to UCSC Genome Browser (hg18)
QflA-15173	AB056377	anti-transcript	A	A	A	A	Link to QFbase	Link to UCSC Genome Browser (hg18)
QflA-15240	AB056342	flanking	A	A	A	A	Link to QFbase	Link to UCSC Genome Browser (hg18)
QflA-15261	AB056378	intronic	A	A	A	A	Link to QFbase	Link to UCSC Genome Browser (hg18)
QflA-15313	AB171585	flanking	P	P	A	P	Link to QFbase	Link to UCSC Genome Browser (hg18)
QflA-15389	AB056379	flanking	A	A	A	P	Link to QFbase	Link to UCSC Genome Browser (hg18)
QflA-15458	AB171587	anti-transcript	A	A	A	A	Link to QFbase	Link to UCSC Genome Browser (hg18)
QflA-15470	AB056818	flanking	A	P	A	A	Link to QFbase	Link to UCSC Genome Browser (hg18)
QflA-15474	AB056343	intronic	A	A	A	A	Link to QFbase	Link to UCSC Genome Browser (hg18)
QflA-15511	AB056819	intronic	A	P	P	A	Link to QFbase	Link to UCSC Genome Browser (hg18)
QflA-15534	AB056842	intronic	A	A	A	A	Link to QFbase	Link to UCSC Genome Browser (hg18)
QflA-15557	AB060229	intergenic	A	A	A	A	Link to QFbase	No entry in UCSC Genome Browser
QflA-15671	AB060246	intergenic	A	A	A	P	Link to QFbase	Link to UCSC Genome Browser (hg18)
QflA-15673	AB056843	intronic	P	P	A	A	Link to QFbase	Link to UCSC Genome Browser (hg18)
QflA-15678	AB056428	intronic	A	A	A	A	Link to QFbase	Link to UCSC Genome Browser (hg18)
QflA-15694	AB060247	intronic	P	P	A	P	Link to QFbase	Link to UCSC Genome Browser (hg18)
QflA-15858	AB056845	intergenic	P	P	A	P	Link to QFbase	Link to UCSC Genome Browser (hg18)
QflA-15862	AB056847	intergenic	A	A	A	A	Link to QFbase	Link to UCSC Genome Browser (hg18)
QflA-15877	AB062935	intronic	P	P	A	A	Link to QFbase	Link to UCSC Genome Browser (hg18)
QflA-15878	AB056344	intronic	A	P	A	A	Link to QFbase	Link to UCSC Genome Browser (hg18)
QflA-16018	AB171937	junk	A	A	A	A	Link to QFbase	No entry in UCSC Genome Browser
QflA-16033	AB093628	intronic	P	P	P	P	Link to QFbase	Link to UCSC Genome Browser (hg18)
QflA-16036	AB171944	intronic	A	A	A	A	Link to QFbase	Link to UCSC Genome Browser (hg18)
QflA-16044	AB171947	intronic	P	A	A	A	Link to QFbase	No entry in UCSC Genome Browser
QflA-16045	AB171596	intronic	P	P	A	A	Link to QFbase	No entry in UCSC Genome Browser
QflA-16047	AB171948	intronic	A	P	A	A	Link to QFbase	Link to UCSC Genome Browser (hg18)
QflA-16101	AB171962	intronic	A	A	A	P	Link to QFbase	Link to UCSC Genome Browser (hg18)
QflA-16121	AB171967	junk	P	P	P	P	Link to QFbase	Link to UCSC Genome Browser (hg18)
QflA-16127	AB171968	intronic	A	A	A	A	Link to QFbase	Link to UCSC Genome Browser (hg18)
QflA-16128	AB171969	intergenic	P	A	A	P	Link to QFbase	Link to UCSC Genome Browser (hg18)
QflA-16132	AB171971	intergenic	A	A	A	A	Link to QFbase	Link to UCSC Genome Browser (hg18)
QflA-16149	AB171976	orphan	P	P	P	A	Link to QFbase	Link to UCSC Genome Browser (hg18)
QflA-16191	AB171597	intronic	A	P	A	A	Link to QFbase	No entry in UCSC Genome Browser
QflA-16206	AB171986	intergenic	A	A	A	A	Link to QFbase	Link to UCSC Genome Browser (hg18)
QflA-16221	AB171990	intergenic	A	A	A	A	Link to QFbase	Link to UCSC Genome Browser (hg18)
QflA-16248	AB171996	intronic	P	P	P	P	Link to QFbase	Link to UCSC Genome Browser (hg18)
QflA-16257	AB171997	intergenic	A	A	A	A	Link to QFbase	Link to UCSC Genome Browser (hg18)
QflA-16262	AB171998	orphan	P	P	A	A	Link to QFbase	Link to UCSC Genome Browser (hg18)
QflA-16273	AB172001	anti-transcript	A	A	A	P	Link to QFbase	Link to UCSC Genome Browser (hg18)
QflA-16395	AB172028	anti-transcript	A	A	A	A	Link to QFbase	Link to UCSC Genome Browser (hg18)
QflA-16404	AB172029	intergenic	A	A	A	A	Link to QFbase	No entry in UCSC Genome Browser
QflA-16411	AB172032	flanking	P	P	A	A	Link to QFbase	Link to UCSC Genome Browser (hg18)
QflA-16431	AB172038	orphan	P	P	A	A	Link to QFbase	Link to UCSC Genome Browser (hg18)
QflA-16464	AB172047	anti-transcript	A	A	A	A	Link to QFbase	Link to UCSC Genome Browser (hg18)
QflA-16465	AB172048	flanking	P	P	A	A	Link to QFbase	Link to UCSC Genome Browser (hg18)
QflA-16470	AB172050	orphan	A	A	A	P	Link to QFbase	No entry in UCSC Genome Browser
QflA-16502	AB172059	unclassified	P	P	A	A	Link to QFbase	No entry in UCSC Genome Browser
QflA-16527	AB172068	flanking	P	P	A	A	Link to QFbase	Link to UCSC Genome Browser (hg18)
QflA-16554	AB172077	intronic	P	P	A	P	Link to QFbase	No entry in UCSC Genome Browser
QflA-16565	AB172081	anti-transcript	A	A	A	A	Link to QFbase	Link to UCSC Genome Browser (hg18)
QflA-16591	AB172086	orphan	P	P	P	P	Link to QFbase	Link to UCSC Genome Browser (hg18)
QflA-16593	AB172087	intronic	A	A	A	A	Link to QFbase	Link to UCSC Genome Browser (hg18)
QflA-16609	AB172090	flanking	A	A	A	A	Link to QFbase	Link to UCSC Genome Browser (hg18)
QflA-16614	AB172093	intronic	A	A	A	A	Link to QFbase	Link to UCSC Genome Browser (hg18)
QflA-16643	AB093630	intronic	P	A	A	A	Link to QFbase	Link to UCSC Genome Browser (hg18)
QflA-16667	AB093631	intronic	P	P	A	A	Link to QFbase	Link to UCSC Genome Browser (hg18)
QflA-16671	AB172103	intronic	A	A	A	A	Link to QFbase	Link to UCSC Genome Browser (hg18)
QflA-16678	AB172104	orphan	P	P	P	P	Link to QFbase	Link to UCSC Genome Browser (hg18)
QflA-16682	AB172105	junk	P	P	A	A	Link to QFbase	No entry in UCSC Genome Browser
QflA-16745	AB172115	intronic	A	A	A	A	Link to QFbase	No entry in UCSC Genome Browser
QflA-16749	AB093632	intronic	A	A	A	A	Link to QFbase	Link to UCSC Genome Browser (hg18)
QflA-16767	AB093633	intronic	A	A	A	A	Link to QFbase	Link to UCSC Genome Browser (hg18)
QflA-16781	AB172122	orphan	P	A	A	P	Link to QFbase	Link to UCSC Genome Browser (hg18)
QflA-16804	AB093634	orphan	P	P	P	P	Link to QFbase	Link to UCSC Genome Browser (hg18)
QflA-16809	AB172130	anti-transcript	A	A	A	A	Link to QFbase	Link to UCSC Genome Browser (hg18)
QflA-16827	AB172134	orphan	P	P	A	A	Link to QFbase	Link to UCSC Genome Browser (hg18)
QflA-16835	AB172138	intronic	P	P	A	P	Link to QFbase	No entry in UCSC Genome Browser
QflA-16838	AB172139	intronic	A	A	A	A	Link to QFbase	Link to UCSC Genome Browser (hg18)
QflA-16860	AB172142	flanking	P	P	A	A	Link to QFbase	Link to UCSC Genome Browser (hg18)
QflA-16907	AB172152	intergenic	P	P	A	A	Link to QFbase	Link to UCSC Genome Browser (hg18)
QflA-16917	AB172156	anti-transcript	A	A	A	A	Link to QFbase	Link to UCSC Genome Browser (hg18)
QflA-16919	AB172158	intergenic	A	A	A	A	Link to QFbase	Link to UCSC Genome Browser (hg18)
QflA-16926	AB172160	intronic	A	A	A	A	Link to QFbase	No entry in UCSC Genome Browser
QflA-16969	AB172169	intergenic	P	A	A	A	Link to QFbase	Link to UCSC Genome Browser (hg18)
QflA-16977	AB171603	intronic	A	A	A	A	Link to QFbase	No entry in UCSC Genome Browser
QflA-17017	AB172180	anti-transcript	A	A	A	A	Link to QFbase	Link to UCSC Genome Browser (hg18)
QflA-17028	AB172184	orphan	P	P	P	P	Link to QFbase	Link to UCSC Genome Browser (hg18)
QflA-17053	AB172189	intronic	A	A	A	A	Link to QFbase	Link to UCSC Genome Browser (hg18)
QflA-17058	AB172191	orphan	P	P	P	P	Link to QFbase	Link to UCSC Genome Browser (hg18)
QflA-17059	AB172192	orphan	P	P	A	A	Link to QFbase	Link to UCSC Genome Browser (hg18)
QflA-17064	AB172194	orphan	P	P	A	P	Link to QFbase	Link to UCSC Genome Browser (hg18)
QflA-17089	AB172199	intergenic	A	A	A	A	Link to QFbase	No entry in UCSC Genome Browser
QflA-17129	AB172206	orphan	A	P	P	P	Link to QFbase	Link to UCSC Genome Browser (hg18)
QflA-17159	AB172213	intronic	P	P	A	P	Link to QFbase	Link to UCSC Genome Browser (hg18)
QflA-17165	AB172215	intronic	A	A	A	A	Link to QFbase	Link to UCSC Genome Browser (hg18)
QflA-17187	AB172221	orphan	A	P	A	A	Link to QFbase	Link to UCSC Genome Browser (hg18)
QflA-17191	AB172222	intronic	P	P	P	P	Link to QFbase	No entry in UCSC Genome Browser
QflA-17206	AB172226	intronic	A	A	A	A	Link to QFbase	No entry in UCSC Genome Browser
QflA-17243	AB172232	intronic	P	P	A	A	Link to QFbase	No entry in UCSC Genome Browser
QflA-17264	AB172240	orphan	A	A	A	A	Link to QFbase	Link to UCSC Genome Browser (hg18)
QflA-17265	AB172241	flanking	P	A	A	A	Link to QFbase	Link to UCSC Genome Browser (hg18)
QflA-17284	AB172246	intronic	A	A	A	P	Link to QFbase	Link to UCSC Genome Browser (hg18)
QflA-17289	AB172247	orphan	P	P	A	P	Link to QFbase	Link to UCSC Genome Browser (hg18)
QflA-17290	AB172248	intronic	A	A	A	A	Link to QFbase	Link to UCSC Genome Browser (hg18)
QflA-17306	AB172251	flanking	P	P	P	P	Link to QFbase	Link to UCSC Genome Browser (hg18)
QflA-17315	AB172254	flanking	P	P	P	A	Link to QFbase	Link to UCSC Genome Browser (hg18)
QflA-17336	AB172256	intronic	P	A	A	A	Link to QFbase	No entry in UCSC Genome Browser
QflA-17352	AB172258	intronic	P	P	A	P	Link to QFbase	Link to UCSC Genome Browser (hg18)
QflA-17353	AB171607	intronic	A	A	A	A	Link to QFbase	Link to UCSC Genome Browser (hg18)
QflA-17402	AB172267	intergenic	A	A	A	A	Link to QFbase	No entry in UCSC Genome Browser
QflA-17411	AB172269	intergenic	P	A	A	P	Link to QFbase	Link to UCSC Genome Browser (hg18)
QflA-17421	AB171611	intronic	A	A	A	A	Link to QFbase	Link to UCSC Genome Browser (hg18)
QflA-17445	AB172274	intronic	A	A	A	A	Link to QFbase	No entry in UCSC Genome Browser
QflA-17448	AB171612	intergenic	A	A	A	A	Link to QFbase	Link to UCSC Genome Browser (hg18)
QflA-17461	AB172277	intergenic	A	P	A	P	Link to QFbase	No entry in UCSC Genome Browser
QflA-17467	AB171613	orphan	P	P	P	P	Link to QFbase	Link to UCSC Genome Browser (hg18)
QflA-17546	AB172294	intergenic	A	A	A	A	Link to QFbase	Link to UCSC Genome Browser (hg18)
QflA-17551	AB172296	intronic	P	A	A	A	Link to QFbase	Link to UCSC Genome Browser (hg18)
QflA-17559	AB172299	intronic	A	A	A	A	Link to QFbase	Link to UCSC Genome Browser (hg18)
QflA-17611	AB172311	orphan	A	A	A	A	Link to QFbase	Link to UCSC Genome Browser (hg18)
QflA-17668	AB172326	intronic	A	A	A	A	Link to QFbase	Link to UCSC Genome Browser (hg18)
QflA-17684	AB172332	orphan	A	A	A	A	Link to QFbase	Link to UCSC Genome Browser (hg18)
QflA-17692	AB172335	orphan	A	P	A	A	Link to QFbase	Link to UCSC Genome Browser (hg18)
QflA-17758	AB172346	intergenic	A	A	A	A	Link to QFbase	No entry in UCSC Genome Browser
QflA-17783	AB172351	intergenic	A	A	A	A	Link to QFbase	Link to UCSC Genome Browser (hg18)
QflA-17839	AB172363	orphan	A	A	A	A	Link to QFbase	Link to UCSC Genome Browser (hg18)
QflA-17844	AB172365	intronic	P	P	A	A	Link to QFbase	Link to UCSC Genome Browser (hg18)
QflA-17854	AB172368	flanking	P	P	P	P	Link to QFbase	Link to UCSC Genome Browser (hg18)
QflA-17857	AB172370	intergenic	A	A	A	A	Link to QFbase	Link to UCSC Genome Browser (hg18)
QflA-17867	AB172374	intronic	A	A	A	A	Link to QFbase	Link to UCSC Genome Browser (hg18)
QflA-17868	AB172375	orphan	P	P	P	P	Link to QFbase	Link to UCSC Genome Browser (hg18)
QflA-17877	AB172380	intronic	A	A	A	A	Link to QFbase	Link to UCSC Genome Browser (hg18)
QflA-17878	AB172381	anti-transcript	A	P	A	P	Link to QFbase	No entry in UCSC Genome Browser
QflA-17896	AB172384	intronic	A	A	A	A	Link to QFbase	Link to UCSC Genome Browser (hg18)
QflA-17909	AB172386	orphan	A	P	P	P	Link to QFbase	Link to UCSC Genome Browser (hg18)
QflA-17923	AB172392	intronic	A	A	A	A	Link to QFbase	Link to UCSC Genome Browser (hg18)
QflA-17947	AB172401	orphan	P	P	A	A	Link to QFbase	Link to UCSC Genome Browser (hg18)
QflA-17993	AB172410	flanking	P	A	A	A	Link to QFbase	Link to UCSC Genome Browser (hg18)
QflA-18017	AB172415	intronic	A	A	A	A	Link to QFbase	Link to UCSC Genome Browser (hg18)
QflA-18020	AB172416	orphan	P	P	A	A	Link to QFbase	Link to UCSC Genome Browser (hg18)
QflA-18043	AB172421	intergenic	P	P	A	A	Link to QFbase	Link to UCSC Genome Browser (hg18)
QflA-18052	AB172424	intergenic	A	P	A	P	Link to QFbase	No entry in UCSC Genome Browser
QflA-18054	AB172425	unclassified	A	A	A	A	Link to QFbase	No entry in UCSC Genome Browser
QflA-18078	AB172428	intronic	P	P	P	P	Link to QFbase	Link to UCSC Genome Browser (hg18)
QflA-18080	AB172430	intronic	A	A	A	A	Link to QFbase	No entry in UCSC Genome Browser
QflA-18111	AB172437	intronic	A	A	A	A	Link to QFbase	Link to UCSC Genome Browser (hg18)
QflA-18141	AB172443	intronic	A	A	A	A	Link to QFbase	Link to UCSC Genome Browser (hg18)
QflA-18143	AB172444	intronic	A	A	A	P	Link to QFbase	No entry in UCSC Genome Browser
QflA-18183	AB172453	intronic	A	A	A	A	Link to QFbase	Link to UCSC Genome Browser (hg18)
QflA-18194	AB172454	intronic	P	P	A	P	Link to QFbase	Link to UCSC Genome Browser (hg18)
QflA-18234	AB172461	junk	P	P	P	P	Link to QFbase	Link to UCSC Genome Browser (hg18)
QflA-18270	AB172468	intergenic	A	A	A	A	Link to QFbase	Link to UCSC Genome Browser (hg18)
QflA-18290	AB172473	intronic	A	A	A	A	Link to QFbase	Link to UCSC Genome Browser (hg18)
QflA-18312	AB172478	intergenic	A	A	A	A	Link to QFbase	No entry in UCSC Genome Browser
QflA-18342	AB172484	intronic	A	A	A	A	Link to QFbase	Link to UCSC Genome Browser (hg18)
QflA-18346	AB172485	orphan	A	A	A	A	Link to QFbase	Link to UCSC Genome Browser (hg18)
QflA-18356	AB172490	intronic	A	P	A	A	Link to QFbase	Link to UCSC Genome Browser (hg18)
QflA-18357	AB172491	unclassified	A	A	A	A	Link to QFbase	No entry in UCSC Genome Browser
QflA-18367	AB172494	intronic	A	P	A	A	Link to QFbase	Link to UCSC Genome Browser (hg18)
QflA-18376	AB172497	intronic	P	P	A	A	Link to QFbase	Link to UCSC Genome Browser (hg18)
QflA-18380	AB172499	intronic	A	A	A	A	Link to QFbase	Link to UCSC Genome Browser (hg18)
QflA-18426	AB172513	intronic	P	P	P	A	Link to QFbase	Link to UCSC Genome Browser (hg18)
QflA-18427	AB172514	intronic	A	P	A	A	Link to QFbase	No entry in UCSC Genome Browser
QflA-18438	AB172515	intergenic	A	P	A	P	Link to QFbase	Link to UCSC Genome Browser (hg18)
QflA-18496	AB172525	intronic	A	P	A	A	Link to QFbase	Link to UCSC Genome Browser (hg18)
QflA-18544	AB172534	anti-transcript	A	A	A	A	Link to QFbase	Link to UCSC Genome Browser (hg18)
QflA-18557	AB172538	intronic	P	P	A	A	Link to QFbase	Link to UCSC Genome Browser (hg18)
QflA-18576	AB172542	orphan	A	A	A	A	Link to QFbase	Link to UCSC Genome Browser (hg18)
QflA-18582	AB172544	intronic	P	P	A	P	Link to QFbase	Link to UCSC Genome Browser (hg18)
QflA-18618	AB172551	intronic	A	A	A	A	Link to QFbase	Link to UCSC Genome Browser (hg18)
QflA-18621	AB172552	flanking	P	P	P	P	Link to QFbase	Link to UCSC Genome Browser (hg18)
QflA-18659	AB172559	flanking	P	P	A	A	Link to QFbase	Link to UCSC Genome Browser (hg18)
QflA-18676	AB172564	intergenic	A	A	A	A	Link to QFbase	No entry in UCSC Genome Browser
QflA-18709	AB172570	intronic	A	A	A	A	Link to QFbase	Link to UCSC Genome Browser (hg18)
QflA-18801	AB172582	intronic	P	A	P	P	Link to QFbase	Link to UCSC Genome Browser (hg18)
QflA-18818	AB172584	intronic	P	P	A	A	Link to QFbase	Link to UCSC Genome Browser (hg18)
QflA-18832	AB172586	flanking	P	P	A	A	Link to QFbase	Link to UCSC Genome Browser (hg18)
QflA-18853	AB172590	intronic	A	P	A	A	Link to QFbase	Link to UCSC Genome Browser (hg18)
QflA-18862	AB172592	intronic	A	A	A	A	Link to QFbase	Link to UCSC Genome Browser (hg18)
QflA-18873	AB172593	intronic	A	P	A	A	Link to QFbase	Link to UCSC Genome Browser (hg18)
QflA-18937	AB172610	intergenic	A	A	A	A	Link to QFbase	No entry in UCSC Genome Browser
QflA-18956	AB172617	intergenic	A	A	A	A	Link to QFbase	Link to UCSC Genome Browser (hg18)
QflA-18977	AB172625	orphan	A	P	A	A	Link to QFbase	Link to UCSC Genome Browser (hg18)
QflA-19006	AB172632	orphan	P	P	P	P	Link to QFbase	Link to UCSC Genome Browser (hg18)
QflA-19043	AB172640	orphan	P	P	A	P	Link to QFbase	Link to UCSC Genome Browser (hg18)
QflA-19045	AB172641	intronic	A	A	A	A	Link to QFbase	Link to UCSC Genome Browser (hg18)
QflA-19089	AB172651	flanking	A	A	A	A	Link to QFbase	Link to UCSC Genome Browser (hg18)
QflA-19152	AB172667	orphan	A	A	A	A	Link to QFbase	Link to UCSC Genome Browser (hg18)
QflA-19174	AB172672	intronic	A	A	A	A	Link to QFbase	Link to UCSC Genome Browser (hg18)
QflA-19185	AB172675	anti-transcript	A	A	A	A	Link to QFbase	Link to UCSC Genome Browser (hg18)
QflA-19237	AB172690	orphan	P	P	A	P	Link to QFbase	Link to UCSC Genome Browser (hg18)
QflA-19242	AB172694	junk	A	P	P	P	Link to QFbase	No entry in UCSC Genome Browser
QflA-19261	AB172700	intronic	A	A	A	A	Link to QFbase	Link to UCSC Genome Browser (hg18)
QflA-19264	AB172703	intronic	A	P	A	A	Link to QFbase	No entry in UCSC Genome Browser
QflA-19295	AB172711	anti-transcript	A	A	A	A	Link to QFbase	Link to UCSC Genome Browser (hg18)
QflA-19334	AB172718	intergenic	A	A	A	A	Link to QFbase	No entry in UCSC Genome Browser
QflA-19350	AB172723	orphan	P	P	A	A	Link to QFbase	Link to UCSC Genome Browser (hg18)
QflA-19355	AB172725	orphan	P	P	A	A	Link to QFbase	Link to UCSC Genome Browser (hg18)
QflA-19384	AB172735	anti-transcript	P	P	A	A	Link to QFbase	Link to UCSC Genome Browser (hg18)
QflA-19420	AB172743	intronic	P	P	A	A	Link to QFbase	Link to UCSC Genome Browser (hg18)
QflA-19421	AB172744	intronic	A	A	A	A	Link to QFbase	Link to UCSC Genome Browser (hg18)
QflA-19446	AB172755	flanking	P	P	P	P	Link to QFbase	No entry in UCSC Genome Browser
QflA-19451	AB172757	intergenic	A	A	A	A	Link to QFbase	Link to UCSC Genome Browser (hg18)
QflA-19452	AB172758	orphan	A	P	A	P	Link to QFbase	Link to UCSC Genome Browser (hg18)
QflA-19482	AB172767	intronic	P	P	P	P	Link to QFbase	No entry in UCSC Genome Browser
QflA-19510	AB172773	anti-transcript	A	A	A	A	Link to QFbase	Link to UCSC Genome Browser (hg18)
QflA-19511	AB172774	orphan	P	P	A	A	Link to QFbase	Link to UCSC Genome Browser (hg18)
QflA-19550	AB172787	intronic	A	P	A	A	Link to QFbase	No entry in UCSC Genome Browser
QflA-19577	AB172789	orphan	P	P	P	P	Link to QFbase	Link to UCSC Genome Browser (hg18)
QflA-19607	AB172795	intergenic	A	A	A	A	Link to QFbase	Link to UCSC Genome Browser (hg18)
QflA-19617	AB172797	intergenic	A	A	A	A	Link to QFbase	No entry in UCSC Genome Browser
QflA-19639	AB172802	intronic	P	P	A	P	Link to QFbase	Link to UCSC Genome Browser (hg18)
QflA-19641	AB172803	anti-transcript	A	A	A	A	Link to QFbase	Link to UCSC Genome Browser (hg18)
QflA-19644	AB172805	intronic	A	A	A	A	Link to QFbase	Link to UCSC Genome Browser (hg18)
QflA-19733	AB172826	orphan	P	P	A	A	Link to QFbase	Link to UCSC Genome Browser (hg18)
QflA-19769	AB172831	intronic	A	P	A	A	Link to QFbase	Link to UCSC Genome Browser (hg18)
QflA-19771	AB172832	orphan	P	A	A	A	Link to QFbase	Link to UCSC Genome Browser (hg18)
QflA-19788	AB172838	orphan	A	A	A	A	Link to QFbase	Link to UCSC Genome Browser (hg18)
QflA-19806	AB172842	intronic	A	A	A	A	Link to QFbase	Link to UCSC Genome Browser (hg18)
QflA-19807	AB172843	anti-transcript	P	P	P	P	Link to QFbase	Link to UCSC Genome Browser (hg18)
QflA-19808	AB172844	intronic	P	P	P	P	Link to QFbase	Link to UCSC Genome Browser (hg18)
QflA-19842	AB172853	intergenic	A	A	A	A	Link to QFbase	Link to UCSC Genome Browser (hg18)
QflA-19846	AB172854	intronic	A	A	A	A	Link to QFbase	No entry in UCSC Genome Browser
QflA-19887	AB172859	intronic	P	P	A	P	Link to QFbase	Link to UCSC Genome Browser (hg18)
QflA-19941	AB172867	orphan	P	P	A	A	Link to QFbase	Link to UCSC Genome Browser (hg18)
QflA-19942	AB172868	flanking	A	A	A	A	Link to QFbase	Link to UCSC Genome Browser (hg18)
QflA-19950	AB172869	intergenic	P	P	A	P	Link to QFbase	Link to UCSC Genome Browser (hg18)
QflA-19968	AB172874	orphan	P	P	P	P	Link to QFbase	Link to UCSC Genome Browser (hg18)
QflA-20027	AB172889	intronic	P	P	P	P	Link to QFbase	Link to UCSC Genome Browser (hg18)
QflA-20079	AB172898	orphan	P	A	A	A	Link to QFbase	Link to UCSC Genome Browser (hg18)
QflA-20122	AB172903	unclassified	P	A	P	P	Link to QFbase	No entry in UCSC Genome Browser
QflA-20133	AB172905	orphan	P	P	A	P	Link to QFbase	Link to UCSC Genome Browser (hg18)
QflA-20162	AB172908	orphan	P	P	P	A	Link to QFbase	Link to UCSC Genome Browser (hg18)
QflA-20177	AB172912	intronic	A	A	A	A	Link to QFbase	Link to UCSC Genome Browser (hg18)
QflA-20214	AB172918	anti-transcript	A	A	A	P	Link to QFbase	Link to UCSC Genome Browser (hg18)
QflA-20217	AB172919	intronic	A	P	P	P	Link to QFbase	No entry in UCSC Genome Browser
QflA-20258	AB172930	intronic	A	A	A	A	Link to QFbase	Link to UCSC Genome Browser (hg18)
QflA-20340	AB172951	intronic	A	A	A	A	Link to QFbase	Link to UCSC Genome Browser (hg18)
QflA-20378	AB172964	intronic	A	P	A	A	Link to QFbase	Link to UCSC Genome Browser (hg18)
QflA-20419	AB172971	intronic	A	P	A	A	Link to QFbase	Link to UCSC Genome Browser (hg18)
QflA-20452	AB172978	intergenic	P	A	A	A	Link to QFbase	Link to UCSC Genome Browser (hg18)
QflA-20544	AB172998	intronic	A	A	A	A	Link to QFbase	Link to UCSC Genome Browser (hg18)
QflA-20553	AB173001	orphan	P	P	P	P	Link to QFbase	Link to UCSC Genome Browser (hg18)
QflA-20579	AB173008	orphan	P	P	A	P	Link to QFbase	Link to UCSC Genome Browser (hg18)
QflA-20585	AB173011	intergenic	A	A	A	P	Link to QFbase	Link to UCSC Genome Browser (hg18)
QflA-20650	AB173025	intronic	A	P	A	A	Link to QFbase	Link to UCSC Genome Browser (hg18)
QflA-20655	AB173027	intronic	P	P	A	A	Link to QFbase	Link to UCSC Genome Browser (hg18)
QflA-20657	AB173029	intronic	A	A	A	A	Link to QFbase	Link to UCSC Genome Browser (hg18)
QflA-20665	AB173031	orphan	A	A	A	A	Link to QFbase	Link to UCSC Genome Browser (hg18)
QflA-20677	AB173032	orphan	A	A	A	A	Link to QFbase	Link to UCSC Genome Browser (hg18)
QflA-20682	AB173033	intergenic	A	A	A	A	Link to QFbase	Link to UCSC Genome Browser (hg18)
QflA-20706	AB173039	intergenic	P	A	A	P	Link to QFbase	Link to UCSC Genome Browser (hg18)
QflA-20710	AB173041	intronic	A	A	A	A	Link to QFbase	Link to UCSC Genome Browser (hg18)
QflA-20724	AB173044	intergenic	P	P	A	A	Link to QFbase	Link to UCSC Genome Browser (hg18)
QflA-20736	AB173047	orphan	P	P	A	P	Link to QFbase	Link to UCSC Genome Browser (hg18)
QflA-20785	AB173055	orphan	P	P	A	A	Link to QFbase	Link to UCSC Genome Browser (hg18)
QflA-20811	AB173057	orphan	P	P	P	P	Link to QFbase	Link to UCSC Genome Browser (hg18)
QflA-20838	AB173059	junk	P	P	P	P	Link to QFbase	Link to UCSC Genome Browser (hg18)
QflA-20864	AB173068	intronic	A	A	A	A	Link to QFbase	Link to UCSC Genome Browser (hg18)
QflA-20901	AB173075	intronic	A	A	A	A	Link to QFbase	No entry in UCSC Genome Browser
QflA-20977	AB173090	intergenic	P	P	P	P	Link to QFbase	No entry in UCSC Genome Browser
QflA-21008	AB173098	intergenic	A	A	A	A	Link to QFbase	No entry in UCSC Genome Browser
QflA-21017	AB173100	flanking	A	A	A	A	Link to QFbase	No entry in UCSC Genome Browser
QflA-21030	AB173104	intronic	P	P	P	P	Link to QFbase	Link to UCSC Genome Browser (hg18)
QflA-21040	AB173106	intergenic	A	A	A	A	Link to QFbase	Link to UCSC Genome Browser (hg18)
QflA-21051	AB173111	orphan	P	P	A	A	Link to QFbase	Link to UCSC Genome Browser (hg18)
QflA-21056	AB173113	anti-transcript	P	A	P	A	Link to QFbase	Link to UCSC Genome Browser (hg18)
QflA-21079	AB093649	intronic	A	A	A	A	Link to QFbase	Link to UCSC Genome Browser (hg18)
QflA-21119	AB171634	intergenic	A	A	A	A	Link to QFbase	No entry in UCSC Genome Browser
QflA-21154	AB173128	anti-transcript	P	P	A	A	Link to QFbase	Link to UCSC Genome Browser (hg18)
QflA-21157	AB173129	orphan	A	A	A	A	Link to QFbase	Link to UCSC Genome Browser (hg18)
QflA-21193	AB173136	intergenic	A	A	A	A	Link to QFbase	Link to UCSC Genome Browser (hg18)
QflA-21201	AB173137	intronic	A	P	A	A	Link to QFbase	No entry in UCSC Genome Browser
QflA-21229	AB173145	intronic	P	P	P	A	Link to QFbase	Link to UCSC Genome Browser (hg18)
QflA-21245	AB173147	intergenic	A	A	A	A	Link to QFbase	Link to UCSC Genome Browser (hg18)
QflA-21265	AB173152	intronic	P	P	P	P	Link to QFbase	Link to UCSC Genome Browser (hg18)
QflA-21328	AB173164	intronic	A	P	A	P	Link to QFbase	Link to UCSC Genome Browser (hg18)
QflA-21338	AB173167	intergenic	A	A	A	A	Link to QFbase	No entry in UCSC Genome Browser
QflA-21340	AB173168	orphan	A	A	A	A	Link to QFbase	Link to UCSC Genome Browser (hg18)
QflA-21348	AB173170	intronic	P	P	P	P	Link to QFbase	Link to UCSC Genome Browser (hg18)
QflA-21374	AB173174	intronic	A	A	A	A	Link to QFbase	No entry in UCSC Genome Browser
QflA-21408	AB173177	orphan	A	A	A	A	Link to QFbase	Link to UCSC Genome Browser (hg18)
QflA-21425	AB173182	intronic	A	P	A	A	Link to QFbase	Link to UCSC Genome Browser (hg18)
QflA-21427	AB173183	intronic	A	A	A	A	Link to QFbase	No entry in UCSC Genome Browser
QflA-21435	AB173184	orphan	P	P	P	P	Link to QFbase	Link to UCSC Genome Browser (hg18)
QflA-21453	AB173189	intergenic	A	A	A	A	Link to QFbase	Link to UCSC Genome Browser (hg18)
QflA-21459	AB173190	intronic	A	A	A	A	Link to QFbase	Link to UCSC Genome Browser (hg18)
QflA-21481	AB173195	intronic	A	P	A	P	Link to QFbase	Link to UCSC Genome Browser (hg18)
QflA-21485	AB173198	orphan	P	P	A	P	Link to QFbase	Link to UCSC Genome Browser (hg18)
QflA-21528	AB173208	intronic	A	P	A	P	Link to QFbase	Link to UCSC Genome Browser (hg18)
QflA-21537	AB173211	intronic	A	A	A	A	Link to QFbase	No entry in UCSC Genome Browser
QflA-21549	AB173215	intronic	P	P	A	P	Link to QFbase	Link to UCSC Genome Browser (hg18)
QflA-21576	AB173226	intronic	P	P	A	A	Link to QFbase	Link to UCSC Genome Browser (hg18)
QflA-21586	AB173228	anti-transcript	P	P	A	A	Link to QFbase	Link to UCSC Genome Browser (hg18)
QflA-21588	AB173229	intronic	A	A	A	A	Link to QFbase	Link to UCSC Genome Browser (hg18)
QflA-21616	AB173232	intronic	A	A	A	A	Link to QFbase	Link to UCSC Genome Browser (hg18)
QflA-21621	AB173233	intergenic	A	P	A	A	Link to QFbase	Link to UCSC Genome Browser (hg18)
QflA-21645	AB173237	intronic	A	A	A	A	Link to QFbase	Link to UCSC Genome Browser (hg18)
QflA-21692	AB173245	orphan	A	P	P	A	Link to QFbase	Link to UCSC Genome Browser (hg18)
QflA-21714	AB173248	orphan	P	P	P	P	Link to QFbase	Link to UCSC Genome Browser (hg18)
QflA-21722	AB173250	intronic	P	P	A	A	Link to QFbase	Link to UCSC Genome Browser (hg18)
QflA-21724	AB173251	orphan	A	P	A	A	Link to QFbase	Link to UCSC Genome Browser (hg18)
QflA-21727	AB173253	intronic	A	A	A	A	Link to QFbase	Link to UCSC Genome Browser (hg18)
QflA-21732	AB173254	orphan	P	P	A	A	Link to QFbase	Link to UCSC Genome Browser (hg18)
QflA-21745	AB173256	intronic	A	A	A	A	Link to QFbase	No entry in UCSC Genome Browser
QflA-21755	AB173259	intronic	A	A	A	A	Link to QFbase	No entry in UCSC Genome Browser
QflA-21759	AB173261	intronic	A	A	A	A	Link to QFbase	Link to UCSC Genome Browser (hg18)
QflA-21769	AB173263	orphan	P	P	P	P	Link to QFbase	Link to UCSC Genome Browser (hg18)
QflA-21770	AB173264	intergenic	A	A	A	A	Link to QFbase	Link to UCSC Genome Browser (hg18)
QflA-21773	AB173265	intergenic	P	P	A	P	Link to QFbase	Link to UCSC Genome Browser (hg18)
QflA-21787	AB173271	intronic	A	P	A	A	Link to QFbase	Link to UCSC Genome Browser (hg18)
QflA-21802	AB173275	intergenic	P	P	A	P	Link to QFbase	Link to UCSC Genome Browser (hg18)
QflA-21863	AB173284	orphan	A	A	P	A	Link to QFbase	Link to UCSC Genome Browser (hg18)
QflA-21876	AB173287	intergenic	P	P	A	A	Link to QFbase	Link to UCSC Genome Browser (hg18)
QflA-21883	AB173290	intergenic	A	A	A	A	Link to QFbase	Link to UCSC Genome Browser (hg18)
QflA-21901	AB173293	intergenic	P	P	A	A	Link to QFbase	No entry in UCSC Genome Browser
QflA-21934	AB173303	intronic	P	P	A	A	Link to QFbase	Link to UCSC Genome Browser (hg18)
QflA-21946	AB173306	intergenic	A	P	A	P	Link to QFbase	No entry in UCSC Genome Browser
QflA-21957	AB173308	orphan	P	P	A	P	Link to QFbase	Link to UCSC Genome Browser (hg18)
QflA-22015	AB173321	flanking	P	P	P	P	Link to QFbase	Link to UCSC Genome Browser (hg18)
QflA-22056	AB171640	intronic	P	P	P	P	Link to QFbase	Link to UCSC Genome Browser (hg18)
QflA-22082	AB173337	intronic	A	A	A	A	Link to QFbase	Link to UCSC Genome Browser (hg18)
QflA-22086	AB173338	orphan	P	P	P	P	Link to QFbase	Link to UCSC Genome Browser (hg18)
QflA-22181	AB173347	intronic	A	A	A	A	Link to QFbase	Link to UCSC Genome Browser (hg18)
QflA-22191	AB173350	intergenic	P	A	A	P	Link to QFbase	Link to UCSC Genome Browser (hg18)
QflA-22208	AB173351	intronic	P	P	A	A	Link to QFbase	No entry in UCSC Genome Browser
QflA-22227	AB173362	intronic	A	P	A	A	Link to QFbase	Link to UCSC Genome Browser (hg18)
QflA-22232	AB173363	intergenic	A	A	A	A	Link to QFbase	Link to UCSC Genome Browser (hg18)
QflA-22245	AB173366	intronic	P	P	A	P	Link to QFbase	Link to UCSC Genome Browser (hg18)
QflA-22253	AB173369	orphan	P	P	A	A	Link to QFbase	Link to UCSC Genome Browser (hg18)
QflA-22256	AB173370	intergenic	A	A	A	A	Link to QFbase	Link to UCSC Genome Browser (hg18)
QflA-22275	AB173375	intronic	P	P	A	P	Link to QFbase	Link to UCSC Genome Browser (hg18)
QflA-22339	AB173384	intergenic	A	A	A	A	Link to QFbase	Link to UCSC Genome Browser (hg18)
QflA-22386	AB173398	orphan	A	P	A	P	Link to QFbase	Link to UCSC Genome Browser (hg18)
QflA-22391	AB173400	intronic	P	A	A	A	Link to QFbase	Link to UCSC Genome Browser (hg18)
QflA-22393	AB173401	intronic	A	P	A	A	Link to QFbase	Link to UCSC Genome Browser (hg18)
QflA-22417	AB173404	orphan	A	P	A	A	Link to QFbase	Link to UCSC Genome Browser (hg18)
QflA-22447	AB173412	intronic	A	A	A	A	Link to QFbase	Link to UCSC Genome Browser (hg18)
QflA-22451	AB173415	intronic	A	A	A	A	Link to QFbase	No entry in UCSC Genome Browser
QflA-22452	AB173416	anti-transcript	A	A	A	A	Link to QFbase	Link to UCSC Genome Browser (hg18)
QflA-22456	AB173418	intronic	A	A	A	A	Link to QFbase	Link to UCSC Genome Browser (hg18)
QflA-22472	AB173422	intronic	A	A	A	A	Link to QFbase	Link to UCSC Genome Browser (hg18)
QflA-22510	AB173428	flanking	P	P	A	A	Link to QFbase	Link to UCSC Genome Browser (hg18)
QflA-22518	AB173430	intergenic	A	A	A	A	Link to QFbase	No entry in UCSC Genome Browser
QflA-22548	AB173438	intronic	A	A	A	A	Link to QFbase	Link to UCSC Genome Browser (hg18)
QflA-22568	AB173442	intergenic	A	P	A	A	Link to QFbase	Link to UCSC Genome Browser (hg18)
QflA-22571	AB173444	intronic	A	P	P	A	Link to QFbase	Link to UCSC Genome Browser (hg18)
QflA-22589	AB173447	anti-transcript	A	A	A	A	Link to QFbase	Link to UCSC Genome Browser (hg18)
QflA-22619	AB173453	orphan	P	P	P	P	Link to QFbase	Link to UCSC Genome Browser (hg18)
QflA-22647	AB173459	intronic	A	P	A	A	Link to QFbase	No entry in UCSC Genome Browser
QflA-22662	AB173462	intronic	A	A	A	A	Link to QFbase	Link to UCSC Genome Browser (hg18)
QflA-22667	AB173464	intronic	A	A	A	A	Link to QFbase	No entry in UCSC Genome Browser
QflA-22707	AB173472	anti-transcript	A	A	A	A	Link to QFbase	Link to UCSC Genome Browser (hg18)
QflA-22710	AB173475	intergenic	P	P	A	A	Link to QFbase	No entry in UCSC Genome Browser
QflA-22711	AB173476	intronic	P	P	A	P	Link to QFbase	Link to UCSC Genome Browser (hg18)
QflA-22734	AB173477	intergenic	A	P	A	A	Link to QFbase	Link to UCSC Genome Browser (hg18)
QflA-22754	AB093653	intergenic	P	P	A	P	Link to QFbase	Link to UCSC Genome Browser (hg18)
QflA-22779	AB173487	orphan	A	A	A	A	Link to QFbase	Link to UCSC Genome Browser (hg18)
QflA-22884	AB173510	intronic	A	P	A	A	Link to QFbase	Link to UCSC Genome Browser (hg18)
QflA-22919	AB173517	intronic	P	P	A	A	Link to QFbase	Link to UCSC Genome Browser (hg18)
QflA-22958	AB173528	intronic	A	A	A	A	Link to QFbase	Link to UCSC Genome Browser (hg18)
QflA-22982	AB173531	intronic	A	A	A	A	Link to QFbase	Link to UCSC Genome Browser (hg18)
QflA-23038	AB173544	orphan	A	A	A	A	Link to QFbase	Link to UCSC Genome Browser (hg18)
QflA-23062	AB093654	flanking	P	P	P	P	Link to QFbase	No entry in UCSC Genome Browser
QflA-23177	AB173571	intronic	A	P	A	A	Link to QFbase	Link to UCSC Genome Browser (hg18)
QflA-23182	AB173572	intronic	P	P	A	P	Link to QFbase	Link to UCSC Genome Browser (hg18)
QflA-23192	AB173574	orphan	P	P	A	A	Link to QFbase	Link to UCSC Genome Browser (hg18)
QflA-23221	AB173580	intronic	A	A	A	A	Link to QFbase	Link to UCSC Genome Browser (hg18)
QflA-23244	AB173586	orphan	P	P	P	P	Link to QFbase	Link to UCSC Genome Browser (hg18)
QflA-23265	AB173589	intronic	A	P	A	A	Link to QFbase	Link to UCSC Genome Browser (hg18)
QflA-23282	AB173592	orphan	A	A	A	A	Link to QFbase	Link to UCSC Genome Browser (hg18)
QflA-23388	AB173609	orphan	A	A	A	P	Link to QFbase	Link to UCSC Genome Browser (hg18)
QflA-23430	AB173618	intergenic	P	P	A	P	Link to QFbase	Link to UCSC Genome Browser (hg18)
QflA-23450	AB173623	intronic	P	A	P	A	Link to QFbase	Link to UCSC Genome Browser (hg18)
QflA-23452	AB173624	intronic	P	P	A	A	Link to QFbase	Link to UCSC Genome Browser (hg18)
QflA-23478	AB173630	intronic	A	P	A	A	Link to QFbase	Link to UCSC Genome Browser (hg18)
QflA-23532	AB173644	intergenic	A	A	A	A	Link to QFbase	Link to UCSC Genome Browser (hg18)
QflA-23540	AB173645	intronic	A	P	A	A	Link to QFbase	Link to UCSC Genome Browser (hg18)
QflA-23576	AB173649	intronic	A	A	A	A	Link to QFbase	Link to UCSC Genome Browser (hg18)
QflA-23590	AB173655	intronic	P	P	A	A	Link to QFbase	Link to UCSC Genome Browser (hg18)
QflA-23593	AB173657	intronic	A	A	A	A	Link to QFbase	Link to UCSC Genome Browser (hg18)
QflA-23607	AB173660	intergenic	P	P	A	A	Link to QFbase	No entry in UCSC Genome Browser
QflA-23608	AB173661	intergenic	A	A	A	A	Link to QFbase	Link to UCSC Genome Browser (hg18)
QflA-23625	AB173663	orphan	A	A	A	A	Link to QFbase	Link to UCSC Genome Browser (hg18)
QflA-23674	AB093661	intronic	P	P	A	P	Link to QFbase	Link to UCSC Genome Browser (hg18)
QflA-23683	AB173674	intronic	A	A	A	A	Link to QFbase	Link to UCSC Genome Browser (hg18)
QflA-23695	AB173679	orphan	A	A	A	A	Link to QFbase	Link to UCSC Genome Browser (hg18)
QflA-23713	AB173682	intronic	P	P	A	A	Link to QFbase	Link to UCSC Genome Browser (hg18)
QflA-23716	AB173684	intronic	P	P	P	A	Link to QFbase	Link to UCSC Genome Browser (hg18)
QflA-23741	AB173687	intronic	P	P	A	A	Link to QFbase	Link to UCSC Genome Browser (hg18)
QflA-23775	AB173693	intergenic	A	A	A	A	Link to QFbase	Link to UCSC Genome Browser (hg18)
QflA-23777	AB173694	intronic	A	P	A	A	Link to QFbase	No entry in UCSC Genome Browser
QflA-23816	AB173703	anti-transcript	A	A	A	A	Link to QFbase	Link to UCSC Genome Browser (hg18)
QflA-23826	AB173705	anti-transcript	P	A	A	A	Link to QFbase	Link to UCSC Genome Browser (hg18)
QflA-23837	AB173708	flanking	A	P	A	A	Link to QFbase	Link to UCSC Genome Browser (hg18)
QflA-23846	AB173710	intronic	A	A	A	P	Link to QFbase	Link to UCSC Genome Browser (hg18)
QflA-23853	AB173711	intronic	A	A	A	A	Link to QFbase	Link to UCSC Genome Browser (hg18)
QflA-23864	AB173714	anti-transcript	P	P	P	A	Link to QFbase	Link to UCSC Genome Browser (hg18)
QflA-23877	AB093663	intronic	A	P	A	A	Link to QFbase	Link to UCSC Genome Browser (hg18)
QflA-23881	AB173715	intergenic	A	A	A	A	Link to QFbase	Link to UCSC Genome Browser (hg18)
QflA-23882	AB173716	intronic	A	A	A	A	Link to QFbase	Link to UCSC Genome Browser (hg18)
QflA-23894	AB173719	orphan	P	P	A	A	Link to QFbase	Link to UCSC Genome Browser (hg18)
QflA-23907	AB173720	intronic	A	P	A	A	Link to QFbase	Link to UCSC Genome Browser (hg18)
QflA-23985	AB173738	intergenic	A	A	A	A	Link to QFbase	Link to UCSC Genome Browser (hg18)
QflA-23990	AB173739	intronic	P	P	P	A	Link to QFbase	Link to UCSC Genome Browser (hg18)
QmoA-10005	AB173745	flanking	A	A	P	A	Link to QFbase	Link to UCSC Genome Browser (hg18)
QmoA-10078	AB062955	intronic	P	P	P	A	Link to QFbase	Link to UCSC Genome Browser (hg18)
QmoA-10080	AB173761	intronic	P	P	A	A	Link to QFbase	Link to UCSC Genome Browser (hg18)
QmoA-10093	AB173764	anti-transcript	P	P	P	P	Link to QFbase	Link to UCSC Genome Browser (hg18)
QmoA-10106	AB062958	orphan	P	P	P	P	Link to QFbase	Link to UCSC Genome Browser (hg18)
QmoA-10122	AB173769	intronic	A	A	A	A	Link to QFbase	Link to UCSC Genome Browser (hg18)
QmoA-10134	AB062959	intronic	A	A	A	A	Link to QFbase	Link to UCSC Genome Browser (hg18)
QmoA-10135	AB062960	intronic	P	P	A	P	Link to QFbase	Link to UCSC Genome Browser (hg18)
QmoA-10186	AB173780	anti-transcript	A	A	A	A	Link to QFbase	Link to UCSC Genome Browser (hg18)
QmoA-10225	AB173782	orphan	P	P	P	P	Link to QFbase	Link to UCSC Genome Browser (hg18)
QmoA-10234	AB173785	intronic	A	A	A	A	Link to QFbase	No entry in UCSC Genome Browser
QmoA-10265	AB173789	intergenic	P	P	P	P	Link to QFbase	Link to UCSC Genome Browser (hg18)
QmoA-10274	AB173791	flanking	P	P	P	A	Link to QFbase	Link to UCSC Genome Browser (hg18)
QmoA-10286	AB173792	intergenic	A	A	A	A	Link to QFbase	No entry in UCSC Genome Browser
QmoA-10290	AB173793	intronic	A	A	A	A	Link to QFbase	Link to UCSC Genome Browser (hg18)
QmoA-10296	AB062966	intronic	P	P	A	A	Link to QFbase	Link to UCSC Genome Browser (hg18)
QmoA-10333	AB173799	intergenic	A	A	A	A	Link to QFbase	Link to UCSC Genome Browser (hg18)
QmoA-10357	AB062967	intronic	A	A	A	A	Link to QFbase	Link to UCSC Genome Browser (hg18)
QmoA-10366	AB170331	flanking	P	P	P	P	Link to QFbase	Link to UCSC Genome Browser (hg18)
QmoA-10391	AB173809	orphan	A	A	A	A	Link to QFbase	Link to UCSC Genome Browser (hg18)
QmoA-10420	AB173812	intronic	A	A	A	A	Link to QFbase	No entry in UCSC Genome Browser
QmoA-10428	AB170340	intergenic	A	A	A	A	Link to QFbase	Link to UCSC Genome Browser (hg18)
QmoA-10449	AB173818	intronic	P	P	P	P	Link to QFbase	Link to UCSC Genome Browser (hg18)
QmoA-10465	AB062970	orphan	A	A	A	A	Link to QFbase	Link to UCSC Genome Browser (hg18)
QmoA-10474	AB062971	orphan	A	A	A	A	Link to QFbase	Link to UCSC Genome Browser (hg18)
QmoA-10537	AB173828	intronic	P	P	A	P	Link to QFbase	Link to UCSC Genome Browser (hg18)
QmoA-10543	AB173829	intronic	A	P	P	A	Link to QFbase	Link to UCSC Genome Browser (hg18)
QmoA-10583	AB062975	intronic	A	A	A	A	Link to QFbase	Link to UCSC Genome Browser (hg18)
QmoA-10609	AB062979	orphan	A	P	A	A	Link to QFbase	Link to UCSC Genome Browser (hg18)
QmoA-10644	AB062982	anti-transcript	A	P	P	P	Link to QFbase	Link to UCSC Genome Browser (hg18)
QmoA-10673	AB173852	intergenic	A	A	A	A	Link to QFbase	Link to UCSC Genome Browser (hg18)
QmoA-10716	AB062988	intronic	P	P	P	P	Link to QFbase	Link to UCSC Genome Browser (hg18)
QmoA-10719	AB173860	intronic	A	A	A	A	Link to QFbase	Link to UCSC Genome Browser (hg18)
QmoA-10750	AB173862	orphan	A	A	A	A	Link to QFbase	Link to UCSC Genome Browser (hg18)
QmoA-10765	AB062989	intronic	A	A	A	A	Link to QFbase	Link to UCSC Genome Browser (hg18)
QmoA-10770	AB062990	intronic	A	A	A	A	Link to QFbase	Link to UCSC Genome Browser (hg18)
QmoA-10786	AB173869	orphan	P	P	P	P	Link to QFbase	Link to UCSC Genome Browser (hg18)
QmoA-10825	AB062993	intergenic	A	A	A	A	Link to QFbase	Link to UCSC Genome Browser (hg18)
QmoA-10840	AB062994	intronic	A	A	A	A	Link to QFbase	Link to UCSC Genome Browser (hg18)
QmoA-10863	AB173879	intronic	A	A	A	A	Link to QFbase	Link to UCSC Genome Browser (hg18)
QmoA-10869	AB062998	intronic	A	A	P	A	Link to QFbase	Link to UCSC Genome Browser (hg18)
QmoA-10896	AB062999	intronic	P	P	A	P	Link to QFbase	Link to UCSC Genome Browser (hg18)
QmoA-10901	AB173883	intronic	A	A	A	P	Link to QFbase	Link to UCSC Genome Browser (hg18)
QmoA-10954	AB063001	intergenic	P	P	A	A	Link to QFbase	Link to UCSC Genome Browser (hg18)
QmoA-10956	AB063002	intronic	P	P	P	A	Link to QFbase	Link to UCSC Genome Browser (hg18)
QmoA-10961	AB173896	intronic	P	P	A	P	Link to QFbase	Link to UCSC Genome Browser (hg18)
QmoA-10974	AB173898	intergenic	P	P	A	A	Link to QFbase	No entry in UCSC Genome Browser
QmoA-11005	AB062947	intronic	A	A	A	A	Link to QFbase	Link to UCSC Genome Browser (hg18)
QmoA-11009	AB173902	intronic	A	A	A	A	Link to QFbase	Link to UCSC Genome Browser (hg18)
QmoA-11011	AB063004	intronic	A	A	P	A	Link to QFbase	Link to UCSC Genome Browser (hg18)
QmoA-11067	AB173910	intronic	A	P	A	A	Link to QFbase	Link to UCSC Genome Browser (hg18)
QmoA-11085	AB066524	intronic	A	A	A	A	Link to QFbase	Link to UCSC Genome Browser (hg18)
QmoA-11087	AB173911	intronic	P	P	A	A	Link to QFbase	Link to UCSC Genome Browser (hg18)
QmoA-11138	AB173917	intronic	A	A	A	A	Link to QFbase	Link to UCSC Genome Browser (hg18)
QmoA-11158	AB173919	orphan	A	A	A	A	Link to QFbase	Link to UCSC Genome Browser (hg18)
QmoA-11187	AB173925	intronic	A	P	A	A	Link to QFbase	No entry in UCSC Genome Browser
QmoA-11202	AB173929	intergenic	A	A	A	A	Link to QFbase	Link to UCSC Genome Browser (hg18)
QmoA-11207	AB173930	flanking	A	A	A	A	Link to QFbase	Link to UCSC Genome Browser (hg18)
QmoA-11212	AB063013	intronic	A	A	A	A	Link to QFbase	Link to UCSC Genome Browser (hg18)
QmoA-11213	AB173931	intronic	A	A	A	A	Link to QFbase	Link to UCSC Genome Browser (hg18)
QmoA-11223	AB170512	anti-transcript	A	A	A	A	Link to QFbase	Link to UCSC Genome Browser (hg18)
QmoA-11252	AB063015	intergenic	A	A	A	A	Link to QFbase	Link to UCSC Genome Browser (hg18)
QmoA-11270	AB173941	intronic	P	P	P	P	Link to QFbase	Link to UCSC Genome Browser (hg18)
QmoA-11271	AB173942	flanking	A	A	A	A	Link to QFbase	Link to UCSC Genome Browser (hg18)
QmoA-11282	AB173946	intronic	A	P	A	P	Link to QFbase	Link to UCSC Genome Browser (hg18)
QmoA-11283	AB173947	anti-transcript	P	P	P	P	Link to QFbase	Link to UCSC Genome Browser (hg18)
QmoA-11287	AB066525	orphan	A	A	A	A	Link to QFbase	Link to UCSC Genome Browser (hg18)
QmoA-11304	AB173950	flanking	A	A	A	A	Link to QFbase	Link to UCSC Genome Browser (hg18)
QmoA-11393	AB173965	intronic	A	A	A	A	Link to QFbase	No entry in UCSC Genome Browser
QmoA-11406	AB173967	intronic	A	A	A	A	Link to QFbase	Link to UCSC Genome Browser (hg18)
QmoA-11418	AB063023	intergenic	A	A	A	A	Link to QFbase	Link to UCSC Genome Browser (hg18)
QmoA-11423	AB173968	intronic	A	P	A	A	Link to QFbase	Link to UCSC Genome Browser (hg18)
QmoA-11434	AB173972	intronic	A	A	A	A	Link to QFbase	No entry in UCSC Genome Browser
QmoA-11467	AB173978	intergenic	A	A	A	A	Link to QFbase	Link to UCSC Genome Browser (hg18)
QmoA-11480	AB170564	intronic	P	P	A	P	Link to QFbase	Link to UCSC Genome Browser (hg18)
QmoA-11523	AB173980	intronic	A	P	A	A	Link to QFbase	No entry in UCSC Genome Browser
QmoA-11549	AB173985	intronic	A	A	A	A	Link to QFbase	Link to UCSC Genome Browser (hg18)
QmoA-11558	AB062949	unclassified	P	P	P	P	Link to QFbase	No entry in UCSC Genome Browser
QmoA-11579	AB173989	orphan	P	P	A	A	Link to QFbase	Link to UCSC Genome Browser (hg18)
QmoA-11591	AB173993	intronic	A	A	A	P	Link to QFbase	Link to UCSC Genome Browser (hg18)
QmoA-11596	AB063028	intronic	A	A	A	A	Link to QFbase	Link to UCSC Genome Browser (hg18)
QmoA-11617	AB173996	anti-transcript	A	A	A	A	Link to QFbase	Link to UCSC Genome Browser (hg18)
QmoA-11627	AB173998	intronic	A	P	A	A	Link to QFbase	Link to UCSC Genome Browser (hg18)
QmoA-11635	AB174000	intronic	A	P	P	A	Link to QFbase	Link to UCSC Genome Browser (hg18)
QmoA-11665	AB063033	intronic	A	P	A	A	Link to QFbase	Link to UCSC Genome Browser (hg18)
QmoA-11701	AB174011	intronic	P	P	P	P	Link to QFbase	Link to UCSC Genome Browser (hg18)
QmoA-11731	AB174014	orphan	P	P	P	P	Link to QFbase	Link to UCSC Genome Browser (hg18)
QmoA-11770	AB174021	intronic	P	P	P	P	Link to QFbase	Link to UCSC Genome Browser (hg18)
QmoA-11787	AB174025	intronic	A	A	A	P	Link to QFbase	Link to UCSC Genome Browser (hg18)
QmoA-11816	AB063038	intronic	P	P	A	A	Link to QFbase	Link to UCSC Genome Browser (hg18)
QmoA-11834	AB174030	intronic	A	A	A	A	Link to QFbase	Link to UCSC Genome Browser (hg18)
QmoA-11852	AB063041	intergenic	A	A	A	A	Link to QFbase	Link to UCSC Genome Browser (hg18)
QmoA-11868	AB174033	orphan	A	P	P	P	Link to QFbase	Link to UCSC Genome Browser (hg18)
QmoA-11880	AB174034	orphan	P	A	P	A	Link to QFbase	Link to UCSC Genome Browser (hg18)
QmoA-11884	AB063044	intronic	P	P	P	A	Link to QFbase	Link to UCSC Genome Browser (hg18)
QmoA-11919	AB174038	intronic	A	A	A	A	Link to QFbase	Link to UCSC Genome Browser (hg18)
QmoA-11942	AB174045	orphan	P	P	P	P	Link to QFbase	Link to UCSC Genome Browser (hg18)
QmoA-11973	AB174050	intronic	P	P	P	P	Link to QFbase	Link to UCSC Genome Browser (hg18)
QmoA-11982	AB174053	orphan	P	P	A	A	Link to QFbase	Link to UCSC Genome Browser (hg18)
QmoA-12026	AB063048	intronic	P	A	A	A	Link to QFbase	Link to UCSC Genome Browser (hg18)
QmoA-12027	AB174058	orphan	A	P	A	A	Link to QFbase	Link to UCSC Genome Browser (hg18)
QmoA-12044	AB063049	intronic	P	P	P	A	Link to QFbase	Link to UCSC Genome Browser (hg18)
QmoA-12078	AB174069	orphan	A	A	A	P	Link to QFbase	Link to UCSC Genome Browser (hg18)
QmoA-12119	AB174076	orphan	A	P	A	P	Link to QFbase	Link to UCSC Genome Browser (hg18)
QmoA-12125	AB174078	intronic	A	A	A	A	Link to QFbase	No entry in UCSC Genome Browser
QmoA-12129	AB174079	intronic	A	P	A	A	Link to QFbase	Link to UCSC Genome Browser (hg18)
QmoA-12138	AB063053	intronic	A	A	A	A	Link to QFbase	Link to UCSC Genome Browser (hg18)
QmoA-12174	AB063054	intronic	A	A	A	A	Link to QFbase	Link to UCSC Genome Browser (hg18)
QmoA-12201	AB174087	orphan	A	P	P	A	Link to QFbase	Link to UCSC Genome Browser (hg18)
QmoA-12218	AB063055	flanking	P	P	P	A	Link to QFbase	Link to UCSC Genome Browser (hg18)
QmoA-12233	AB174092	anti-transcript	A	A	A	A	Link to QFbase	Link to UCSC Genome Browser (hg18)
QmoA-12242	AB174093	intronic	P	P	A	P	Link to QFbase	No entry in UCSC Genome Browser
QmoA-12244	AB063057	anti-transcript	A	A	A	A	Link to QFbase	Link to UCSC Genome Browser (hg18)
QmoA-12258	AB174096	intronic	P	P	A	A	Link to QFbase	Link to UCSC Genome Browser (hg18)
QmoA-12274	AB174098	orphan	A	A	A	P	Link to QFbase	Link to UCSC Genome Browser (hg18)
QmoA-12304	AB063059	intronic	A	A	P	A	Link to QFbase	Link to UCSC Genome Browser (hg18)
QmoA-12314	AB174104	intronic	A	P	A	A	Link to QFbase	Link to UCSC Genome Browser (hg18)
QmoA-12318	AB174106	intronic	A	P	P	A	Link to QFbase	Link to UCSC Genome Browser (hg18)
QmoA-12378	AB174115	intronic	A	A	A	A	Link to QFbase	Link to UCSC Genome Browser (hg18)
QmoA-12395	AB174121	intergenic	A	A	A	A	Link to QFbase	Link to UCSC Genome Browser (hg18)
QmoA-12408	AB174122	intronic	A	A	A	A	Link to QFbase	No entry in UCSC Genome Browser
QmoA-12436	AB066539	anti-transcript	A	P	P	A	Link to QFbase	Link to UCSC Genome Browser (hg18)
QmoA-12468	AB174137	intronic	A	A	A	A	Link to QFbase	No entry in UCSC Genome Browser
QmoA-12488	AB174140	orphan	P	P	P	A	Link to QFbase	Link to UCSC Genome Browser (hg18)
QmoA-12506	AB174144	intronic	P	P	P	P	Link to QFbase	Link to UCSC Genome Browser (hg18)
QmoA-12508	AB063063	orphan	A	P	A	A	Link to QFbase	Link to UCSC Genome Browser (hg18)
QmoA-12512	AB062953	intronic	A	A	A	A	Link to QFbase	No entry in UCSC Genome Browser
QmoA-12550	AB174146	orphan	A	A	A	A	Link to QFbase	Link to UCSC Genome Browser (hg18)
QmoA-12596	AB063068	intronic	A	A	A	A	Link to QFbase	Link to UCSC Genome Browser (hg18)
QmoA-12941	AB097514	intronic	P	P	A	A	Link to QFbase	No entry in UCSC Genome Browser
QmoA-13061	AB097515	intronic	A	A	A	A	Link to QFbase	No entry in UCSC Genome Browser
QmoA-13086	AB097516	intronic	A	A	A	A	Link to QFbase	Link to UCSC Genome Browser (hg18)
QmoA-13407	AB097519	intronic	A	A	A	A	Link to QFbase	Link to UCSC Genome Browser (hg18)
QmoA-13414	AB097544	anti-transcript	A	P	A	P	Link to QFbase	Link to UCSC Genome Browser (hg18)
QmoA-13812	AB097548	intronic	A	P	A	A	Link to QFbase	Link to UCSC Genome Browser (hg18)
QmoA-14093	AB097522	intronic	P	A	A	A	Link to QFbase	Link to UCSC Genome Browser (hg18)
QmoA-14177	AB097524	intronic	A	P	A	A	Link to QFbase	Link to UCSC Genome Browser (hg18)
QmoA-14217	AB097552	intronic	A	A	A	A	Link to QFbase	Link to UCSC Genome Browser (hg18)
QmoA-15362	AB097532	intronic	A	A	A	A	Link to QFbase	Link to UCSC Genome Browser (hg18)
QmoA-15590	AB097558	intronic	P	P	A	A	Link to QFbase	Link to UCSC Genome Browser (hg18)
QnpA-10013	AB047860	intronic	P	A	A	A	Link to QFbase	Link to UCSC Genome Browser (hg18)
QnpA-10014	AB048867	intronic	A	P	P	P	Link to QFbase	Link to UCSC Genome Browser (hg18)
QnpA-10019	AB047929	intronic	A	A	A	P	Link to QFbase	Link to UCSC Genome Browser (hg18)
QnpA-10041	AB047930	intronic	A	A	A	A	Link to QFbase	Link to UCSC Genome Browser (hg18)
QnpA-10055	AB048868	intergenic	P	P	P	P	Link to QFbase	Link to UCSC Genome Browser (hg18)
QnpA-10079	AB048950	intronic	P	A	A	A	Link to QFbase	Link to UCSC Genome Browser (hg18)
QnpA-10206	AB056793	intronic	A	A	A	A	Link to QFbase	Link to UCSC Genome Browser (hg18)
QnpA-10371	AB048951	intronic	P	P	P	A	Link to QFbase	Link to UCSC Genome Browser (hg18)
QnpA-10411	AB047600	intronic	A	P	P	A	Link to QFbase	Link to UCSC Genome Browser (hg18)
QnpA-10509	AB048954	intronic	A	A	A	A	Link to QFbase	Link to UCSC Genome Browser (hg18)
QnpA-10511	AB050537	intergenic	A	A	A	A	Link to QFbase	Link to UCSC Genome Browser (hg18)
QnpA-10542	AB048955	intronic	P	P	A	A	Link to QFbase	Link to UCSC Genome Browser (hg18)
QnpA-10631	AB048871	intergenic	A	A	A	A	Link to QFbase	Link to UCSC Genome Browser (hg18)
QnpA-10642	AB047936	intronic	P	P	A	A	Link to QFbase	Link to UCSC Genome Browser (hg18)
QnpA-10650	AB048872	orphan	A	P	A	A	Link to QFbase	Link to UCSC Genome Browser (hg18)
QnpA-11075	AB047863	intronic	A	A	A	A	Link to QFbase	Link to UCSC Genome Browser (hg18)
QnpA-11088	AB047607	intronic	A	A	A	A	Link to QFbase	Link to UCSC Genome Browser (hg18)
QnpA-11159	AB056783	flanking	P	P	P	P	Link to QFbase	Link to UCSC Genome Browser (hg18)
QnpA-11235	AB047608	intronic	A	A	A	A	Link to QFbase	Link to UCSC Genome Browser (hg18)
QnpA-11278	AB047864	intronic	P	P	A	P	Link to QFbase	Link to UCSC Genome Browser (hg18)
QnpA-11290	AB047938	intergenic	A	P	A	A	Link to QFbase	Link to UCSC Genome Browser (hg18)
QnpA-11314	AB047939	intronic	A	A	A	A	Link to QFbase	Link to UCSC Genome Browser (hg18)
QnpA-11362	AB047873	intronic	P	A	A	A	Link to QFbase	Link to UCSC Genome Browser (hg18)
QnpA-11501	AB056784	intronic	A	A	A	A	Link to QFbase	Link to UCSC Genome Browser (hg18)
QnpA-11655	AB056785	intergenic	P	A	A	A	Link to QFbase	Link to UCSC Genome Browser (hg18)
QnpA-11702	AB048964	intergenic	A	A	A	A	Link to QFbase	Link to UCSC Genome Browser (hg18)
QnpA-11705	AB047942	intronic	A	A	A	A	Link to QFbase	Link to UCSC Genome Browser (hg18)
QnpA-11758	AB048965	intronic	A	P	A	A	Link to QFbase	Link to UCSC Genome Browser (hg18)
QnpA-11856	AB047613	intronic	A	P	A	A	Link to QFbase	Link to UCSC Genome Browser (hg18)
QnpA-11866	AB047943	orphan	P	P	A	A	Link to QFbase	Link to UCSC Genome Browser (hg18)
QnpA-11904	AB048969	intronic	A	A	A	P	Link to QFbase	Link to UCSC Genome Browser (hg18)
QnpA-11911	AB048970	intronic	P	P	A	P	Link to QFbase	Link to UCSC Genome Browser (hg18)
QnpA-11928	AB047944	intronic	P	P	A	A	Link to QFbase	Link to UCSC Genome Browser (hg18)
QnpA-11942	AB047945	intronic	A	A	A	A	Link to QFbase	Link to UCSC Genome Browser (hg18)
QnpA-11951	AB047946	intronic	P	P	A	A	Link to QFbase	Link to UCSC Genome Browser (hg18)
QnpA-11979	AB047947	flanking	A	A	A	A	Link to QFbase	Link to UCSC Genome Browser (hg18)
QnpA-11984	AB048971	intergenic	A	P	P	A	Link to QFbase	Link to UCSC Genome Browser (hg18)
QnpA-12058	AB048973	intergenic	A	P	A	P	Link to QFbase	Link to UCSC Genome Browser (hg18)
QnpA-12094	AB047949	flanking	P	P	A	A	Link to QFbase	Link to UCSC Genome Browser (hg18)
QnpA-12111	AB047615	intronic	A	A	A	A	Link to QFbase	Link to UCSC Genome Browser (hg18)
QnpA-12139	AB048974	orphan	A	A	A	P	Link to QFbase	Link to UCSC Genome Browser (hg18)
QnpA-12148	AB048975	orphan	P	P	P	P	Link to QFbase	Link to UCSC Genome Browser (hg18)
QnpA-12150	AB047616	intronic	P	P	A	A	Link to QFbase	Link to UCSC Genome Browser (hg18)
QnpA-12219	AB047617	flanking	A	P	A	A	Link to QFbase	Link to UCSC Genome Browser (hg18)
QnpA-12260	AB048976	intronic	A	A	A	A	Link to QFbase	Link to UCSC Genome Browser (hg18)
QnpA-12284	AB052189	intronic	A	P	A	A	Link to QFbase	Link to UCSC Genome Browser (hg18)
QnpA-12311	AB047950	intronic	P	P	P	A	Link to QFbase	Link to UCSC Genome Browser (hg18)
QnpA-12326	AB048937	intronic	A	P	A	A	Link to QFbase	Link to UCSC Genome Browser (hg18)
QnpA-12392	AB052190	orphan	P	A	A	A	Link to QFbase	Link to UCSC Genome Browser (hg18)
QnpA-12396	AB047625	intergenic	A	A	A	A	Link to QFbase	Link to UCSC Genome Browser (hg18)
QnpA-12579	AB047951	intronic	A	P	A	A	Link to QFbase	Link to UCSC Genome Browser (hg18)
QnpA-12587	AB047952	intronic	P	P	A	A	Link to QFbase	Link to UCSC Genome Browser (hg18)
QnpA-12606	AB047618	intronic	A	A	A	A	Link to QFbase	Link to UCSC Genome Browser (hg18)
QnpA-12630	AB047954	intergenic	A	A	A	A	Link to QFbase	Link to UCSC Genome Browser (hg18)
QnpA-12651	AB047955	flanking	P	P	A	P	Link to QFbase	Link to UCSC Genome Browser (hg18)
QnpA-12757	AB048978	intronic	A	P	A	A	Link to QFbase	Link to UCSC Genome Browser (hg18)
QnpA-12842	AB047957	flanking	P	P	A	P	Link to QFbase	Link to UCSC Genome Browser (hg18)
QnpA-12909	AB048980	flanking	P	A	P	A	Link to QFbase	Link to UCSC Genome Browser (hg18)
QnpA-13001	AB048981	orphan	A	A	A	A	Link to QFbase	Link to UCSC Genome Browser (hg18)
QnpA-13012	AB047960	intronic	A	A	A	A	Link to QFbase	Link to UCSC Genome Browser (hg18)
QnpA-13015	AB047961	intergenic	A	A	A	A	Link to QFbase	Link to UCSC Genome Browser (hg18)
QnpA-13041	AB047962	intronic	P	A	A	A	Link to QFbase	Link to UCSC Genome Browser (hg18)
QnpA-13114	AB048983	intronic	P	A	A	A	Link to QFbase	Link to UCSC Genome Browser (hg18)
QnpA-13127	AB047963	intronic	P	P	A	A	Link to QFbase	Link to UCSC Genome Browser (hg18)
QnpA-13195	AB050538	intergenic	A	A	A	A	Link to QFbase	Link to UCSC Genome Browser (hg18)
QnpA-13365	AB047868	intronic	A	P	A	A	Link to QFbase	Link to UCSC Genome Browser (hg18)
QnpA-13414	AB048986	intronic	P	P	A	A	Link to QFbase	Link to UCSC Genome Browser (hg18)
QnpA-13448	AB047967	orphan	P	P	A	P	Link to QFbase	Link to UCSC Genome Browser (hg18)
QnpA-13534	AB047634	intergenic	P	P	A	P	Link to QFbase	Link to UCSC Genome Browser (hg18)
QnpA-13555	AB047630	intronic	A	A	A	A	Link to QFbase	No entry in UCSC Genome Browser
QnpA-13679	AB048987	intronic	P	P	A	A	Link to QFbase	Link to UCSC Genome Browser (hg18)
QnpA-13690	AB048988	intronic	P	A	A	A	Link to QFbase	Link to UCSC Genome Browser (hg18)
QnpA-13775	AB048991	intergenic	A	A	A	A	Link to QFbase	Link to UCSC Genome Browser (hg18)
QnpA-13784	AB047875	intronic	A	A	A	A	Link to QFbase	Link to UCSC Genome Browser (hg18)
QnpA-13786	AB052194	intronic	A	A	A	A	Link to QFbase	Link to UCSC Genome Browser (hg18)
QnpA-13811	AB048997	intronic	P	P	A	A	Link to QFbase	Link to UCSC Genome Browser (hg18)
QnpA-13820	AB047970	intronic	P	P	A	P	Link to QFbase	Link to UCSC Genome Browser (hg18)
QnpA-13840	AB047971	intronic	A	A	A	A	Link to QFbase	No entry in UCSC Genome Browser
QnpA-13851	AB048992	intronic	A	A	A	A	Link to QFbase	Link to UCSC Genome Browser (hg18)
QnpA-13986	AB047973	orphan	A	A	P	A	Link to QFbase	Link to UCSC Genome Browser (hg18)
QnpA-13996	AB048994	intronic	P	P	A	A	Link to QFbase	Link to UCSC Genome Browser (hg18)
QnpA-14135	AB048998	intronic	A	A	P	A	Link to QFbase	Link to UCSC Genome Browser (hg18)
QnpA-14143	AB047876	flanking	P	P	A	A	Link to QFbase	Link to UCSC Genome Browser (hg18)
QnpA-14150	AB047877	orphan	P	A	A	A	Link to QFbase	Link to UCSC Genome Browser (hg18)
QnpA-14208	AB047878	orphan	P	P	A	P	Link to QFbase	Link to UCSC Genome Browser (hg18)
QnpA-14270	AB047879	intronic	P	P	A	A	Link to QFbase	Link to UCSC Genome Browser (hg18)
QnpA-14309	AB047881	intronic	P	P	P	A	Link to QFbase	Link to UCSC Genome Browser (hg18)
QnpA-14452	AB047884	intronic	A	A	A	A	Link to QFbase	No entry in UCSC Genome Browser
QnpA-14534	AB047886	intronic	A	P	A	A	Link to QFbase	Link to UCSC Genome Browser (hg18)
QnpA-14570	AB049002	intronic	P	A	A	P	Link to QFbase	Link to UCSC Genome Browser (hg18)
QnpA-14626	AB047889	intronic	A	P	A	A	Link to QFbase	Link to UCSC Genome Browser (hg18)
QnpA-14785	AB047895	intronic	A	A	A	A	Link to QFbase	Link to UCSC Genome Browser (hg18)
QnpA-14876	AB047898	intergenic	P	P	A	A	Link to QFbase	Link to UCSC Genome Browser (hg18)
QnpA-15274	AB047900	intergenic	A	A	A	A	Link to QFbase	Link to UCSC Genome Browser (hg18)
QnpA-15280	AB050524	orphan	A	A	A	A	Link to QFbase	Link to UCSC Genome Browser (hg18)
QnpA-15287	AB047902	intronic	P	P	A	A	Link to QFbase	Link to UCSC Genome Browser (hg18)
QnpA-15609	AB047904	intergenic	A	P	A	A	Link to QFbase	Link to UCSC Genome Browser (hg18)
QnpA-15646	AB049003	intergenic	P	A	A	A	Link to QFbase	Link to UCSC Genome Browser (hg18)
QnpA-15966	AB056768	intronic	P	P	A	A	Link to QFbase	Link to UCSC Genome Browser (hg18)
QnpA-15971	AB056769	intronic	P	P	A	P	Link to QFbase	Link to UCSC Genome Browser (hg18)
QnpA-16087	AB047906	intronic	A	P	A	A	Link to QFbase	Link to UCSC Genome Browser (hg18)
QnpA-16123	AB047910	intergenic	A	P	A	P	Link to QFbase	Link to UCSC Genome Browser (hg18)
QnpA-16184	AB056791	intronic	A	A	A	A	Link to QFbase	Link to UCSC Genome Browser (hg18)
QnpA-16218	AB047913	intronic	P	P	A	P	Link to QFbase	Link to UCSC Genome Browser (hg18)
QnpA-16230	AB047914	intronic	A	A	A	A	Link to QFbase	Link to UCSC Genome Browser (hg18)
QnpA-16403	AB048876	intronic	A	A	A	A	Link to QFbase	Link to UCSC Genome Browser (hg18)
QnpA-16414	AB048877	intronic	P	P	P	P	Link to QFbase	Link to UCSC Genome Browser (hg18)
QnpA-16454	AB048878	intronic	P	P	P	P	Link to QFbase	Link to UCSC Genome Browser (hg18)
QnpA-16463	AB048879	intergenic	P	P	P	P	Link to QFbase	Link to UCSC Genome Browser (hg18)
QnpA-16466	AB048880	orphan	A	A	A	A	Link to QFbase	Link to UCSC Genome Browser (hg18)
QnpA-16484	AB048881	anti-transcript	A	A	A	A	Link to QFbase	Link to UCSC Genome Browser (hg18)
QnpA-16559	AB048883	intronic	A	A	A	A	Link to QFbase	Link to UCSC Genome Browser (hg18)
QnpA-16573	AB048884	intronic	P	P	P	A	Link to QFbase	Link to UCSC Genome Browser (hg18)
QnpA-16601	AB048886	intronic	P	P	A	A	Link to QFbase	Link to UCSC Genome Browser (hg18)
QnpA-16916	AB048888	flanking	P	P	P	A	Link to QFbase	Link to UCSC Genome Browser (hg18)
QnpA-16922	AB048889	intronic	P	P	A	A	Link to QFbase	Link to UCSC Genome Browser (hg18)
QnpA-17046	AB048892	intronic	A	A	A	A	Link to QFbase	Link to UCSC Genome Browser (hg18)
QnpA-17048	AB048893	intronic	P	P	A	A	Link to QFbase	Link to UCSC Genome Browser (hg18)
QnpA-17068	AB048894	orphan	P	P	A	P	Link to QFbase	Link to UCSC Genome Browser (hg18)
QnpA-17150	AB049872	intronic	A	A	A	A	Link to QFbase	Link to UCSC Genome Browser (hg18)
QnpA-17168	AB049873	intronic	A	P	A	A	Link to QFbase	Link to UCSC Genome Browser (hg18)
QnpA-17240	AB048895	intronic	A	A	P	A	Link to QFbase	Link to UCSC Genome Browser (hg18)
QnpA-17247	AB048896	intergenic	A	P	A	A	Link to QFbase	Link to UCSC Genome Browser (hg18)
QnpA-17359	AB050396	intronic	A	A	A	A	Link to QFbase	Link to UCSC Genome Browser (hg18)
QnpA-17387	AB048899	flanking	P	P	P	A	Link to QFbase	Link to UCSC Genome Browser (hg18)
QnpA-17448	AB048902	intronic	P	P	A	A	Link to QFbase	Link to UCSC Genome Browser (hg18)
QnpA-17634	AB048906	intronic	A	A	A	A	Link to QFbase	Link to UCSC Genome Browser (hg18)
QnpA-17708	AB048908	intronic	A	P	A	A	Link to QFbase	No entry in UCSC Genome Browser
QnpA-17720	AB048910	intergenic	A	A	A	A	Link to QFbase	No entry in UCSC Genome Browser
QnpA-17721	AB048911	intronic	A	P	A	A	Link to QFbase	Link to UCSC Genome Browser (hg18)
QnpA-17758	AB050526	intronic	P	P	A	P	Link to QFbase	Link to UCSC Genome Browser (hg18)
QnpA-17802	AB048913	intronic	P	P	A	A	Link to QFbase	Link to UCSC Genome Browser (hg18)
QnpA-17812	AB048914	intronic	A	A	A	A	Link to QFbase	Link to UCSC Genome Browser (hg18)
QnpA-17868	AB048917	intronic	A	A	A	A	Link to QFbase	Link to UCSC Genome Browser (hg18)
QnpA-17886	AB048918	intronic	P	P	A	A	Link to QFbase	Link to UCSC Genome Browser (hg18)
QnpA-18011	AB048920	intronic	A	A	A	A	Link to QFbase	Link to UCSC Genome Browser (hg18)
QnpA-18053	AB048921	intergenic	A	A	A	A	Link to QFbase	Link to UCSC Genome Browser (hg18)
QnpA-18069	AB048922	intronic	A	P	P	P	Link to QFbase	Link to UCSC Genome Browser (hg18)
QnpA-18114	AB048923	intronic	P	P	A	A	Link to QFbase	Link to UCSC Genome Browser (hg18)
QnpA-18213	AB048925	orphan	A	A	A	A	Link to QFbase	Link to UCSC Genome Browser (hg18)
QnpA-18323	AB048928	intronic	P	P	P	P	Link to QFbase	Link to UCSC Genome Browser (hg18)
QnpA-18332	AB050255	orphan	A	P	A	A	Link to QFbase	No entry in UCSC Genome Browser
QnpA-18354	AB048930	flanking	P	P	P	P	Link to QFbase	Link to UCSC Genome Browser (hg18)
QnpA-18392	AB048931	intronic	A	A	A	A	Link to QFbase	Link to UCSC Genome Browser (hg18)
QnpA-18430	AB048932	anti-transcript	A	A	A	A	Link to QFbase	Link to UCSC Genome Browser (hg18)
QnpA-18525	AB056771	intronic	A	A	A	P	Link to QFbase	Link to UCSC Genome Browser (hg18)
QnpA-18571	AB048935	intronic	A	A	A	A	Link to QFbase	Link to UCSC Genome Browser (hg18)
QnpA-18605	AB048936	intronic	A	A	A	A	Link to QFbase	Link to UCSC Genome Browser (hg18)
QnpA-18643	AB050401	intronic	A	A	A	A	Link to QFbase	Link to UCSC Genome Browser (hg18)
QnpA-18721	AB049875	anti-transcript	P	P	P	P	Link to QFbase	Link to UCSC Genome Browser (hg18)
QnpA-18747	AB049877	intronic	A	A	A	A	Link to QFbase	Link to UCSC Genome Browser (hg18)
QnpA-18752	AB049878	intronic	A	A	A	A	Link to QFbase	Link to UCSC Genome Browser (hg18)
QnpA-18812	AB049879	orphan	P	P	A	A	Link to QFbase	Link to UCSC Genome Browser (hg18)
QnpA-18831	AB049851	intronic	A	A	A	A	Link to QFbase	Link to UCSC Genome Browser (hg18)
QnpA-18901	AB049882	intronic	P	P	P	P	Link to QFbase	Link to UCSC Genome Browser (hg18)
QnpA-19040	AB049886	anti-transcript	A	A	A	A	Link to QFbase	Link to UCSC Genome Browser (hg18)
QnpA-19067	AB049855	intergenic	P	A	A	A	Link to QFbase	Link to UCSC Genome Browser (hg18)
QnpA-19082	AB049888	intergenic	A	A	A	A	Link to QFbase	Link to UCSC Genome Browser (hg18)
QnpA-19137	AB049891	intronic	A	P	A	A	Link to QFbase	Link to UCSC Genome Browser (hg18)
QnpA-19169	AB050527	flanking	P	P	P	A	Link to QFbase	Link to UCSC Genome Browser (hg18)
QnpA-19193	AB049893	intronic	A	A	A	A	Link to QFbase	Link to UCSC Genome Browser (hg18)
QnpA-19245	AB049894	intronic	A	P	A	A	Link to QFbase	Link to UCSC Genome Browser (hg18)
QnpA-19304	AB049858	intronic	A	A	A	A	Link to QFbase	Link to UCSC Genome Browser (hg18)
QnpA-19343	AB049895	intronic	P	P	P	A	Link to QFbase	Link to UCSC Genome Browser (hg18)
QnpA-19511	AB049897	intronic	A	A	P	A	Link to QFbase	Link to UCSC Genome Browser (hg18)
QnpA-19522	AB049898	intronic	A	A	A	A	Link to QFbase	Link to UCSC Genome Browser (hg18)
QnpA-19563	AB049860	orphan	A	A	A	A	Link to QFbase	Link to UCSC Genome Browser (hg18)
QnpA-19628	AB049899	intronic	A	P	A	A	Link to QFbase	Link to UCSC Genome Browser (hg18)
QnpA-19643	AB056795	intronic	P	P	P	P	Link to QFbase	Link to UCSC Genome Browser (hg18)
QnpA-19713	AB049900	orphan	P	P	A	A	Link to QFbase	Link to UCSC Genome Browser (hg18)
QnpA-19833	AB050518	orphan	P	A	A	P	Link to QFbase	Link to UCSC Genome Browser (hg18)
QnpA-19839	AB049903	intronic	A	A	A	A	Link to QFbase	Link to UCSC Genome Browser (hg18)
QnpA-19893	AB049863	intronic	P	P	P	P	Link to QFbase	Link to UCSC Genome Browser (hg18)
QnpA-19909	AB049907	intronic	P	P	P	A	Link to QFbase	Link to UCSC Genome Browser (hg18)
QnpA-20007	AB049909	intergenic	A	A	A	A	Link to QFbase	Link to UCSC Genome Browser (hg18)
QnpA-20064	AB049912	intronic	A	A	A	A	Link to QFbase	Link to UCSC Genome Browser (hg18)
QnpA-20169	AB049913	intronic	A	P	A	A	Link to QFbase	Link to UCSC Genome Browser (hg18)
QnpA-20245	AB050519	intergenic	A	P	A	A	Link to QFbase	Link to UCSC Genome Browser (hg18)
QnpA-20276	AB050402	intronic	P	P	A	A	Link to QFbase	Link to UCSC Genome Browser (hg18)
QnpA-20394	AB052201	intergenic	A	A	A	A	Link to QFbase	Link to UCSC Genome Browser (hg18)
QnpA-20534	AB050405	intronic	A	P	A	P	Link to QFbase	Link to UCSC Genome Browser (hg18)
QnpA-20536	AB050539	flanking	P	P	P	P	Link to QFbase	Link to UCSC Genome Browser (hg18)
QnpA-20614	AB052202	intronic	P	P	P	P	Link to QFbase	Link to UCSC Genome Browser (hg18)
QnpA-20652	AB050406	intronic	P	P	A	A	Link to QFbase	Link to UCSC Genome Browser (hg18)
QnpA-20716	AB050407	intronic	P	P	A	P	Link to QFbase	Link to UCSC Genome Browser (hg18)
QnpA-20828	AB052203	orphan	A	A	A	P	Link to QFbase	Link to UCSC Genome Browser (hg18)
QnpA-20854	AB052195	intronic	A	A	A	A	Link to QFbase	Link to UCSC Genome Browser (hg18)
QnpA-20858	AB050409	orphan	P	P	A	A	Link to QFbase	Link to UCSC Genome Browser (hg18)
QnpA-20991	AB050411	intronic	P	P	A	P	Link to QFbase	Link to UCSC Genome Browser (hg18)
QnpA-21034	AB050413	intronic	A	A	A	A	Link to QFbase	Link to UCSC Genome Browser (hg18)
QnpA-21062	AB050533	intronic	A	P	A	P	Link to QFbase	Link to UCSC Genome Browser (hg18)
QnpA-21063	AB050416	intronic	A	A	A	A	Link to QFbase	Link to UCSC Genome Browser (hg18)
QnpA-21138	AB050419	intronic	P	P	P	P	Link to QFbase	Link to UCSC Genome Browser (hg18)
QnpA-21290	AB050420	intronic	P	A	A	A	Link to QFbase	Link to UCSC Genome Browser (hg18)
QnpA-21465	AB050423	intergenic	P	P	P	P	Link to QFbase	Link to UCSC Genome Browser (hg18)
QnpA-21584	AB050425	intronic	P	P	A	A	Link to QFbase	Link to UCSC Genome Browser (hg18)
QnpA-21658	AB052196	intronic	A	A	A	A	Link to QFbase	Link to UCSC Genome Browser (hg18)
QnpA-21845	AB050430	intronic	A	A	A	A	Link to QFbase	Link to UCSC Genome Browser (hg18)
QnpA-21855	AB052197	intronic	A	P	A	A	Link to QFbase	Link to UCSC Genome Browser (hg18)
QnpA-21939	AB056796	intergenic	A	A	A	A	Link to QFbase	No entry in UCSC Genome Browser
QnpA-21962	AB050433	intronic	P	A	A	A	Link to QFbase	Link to UCSC Genome Browser (hg18)
QnpA-21965	AB050434	intronic	A	A	A	A	Link to QFbase	Link to UCSC Genome Browser (hg18)
QnpA-22018	AB052180	anti-transcript	P	P	A	A	Link to QFbase	Link to UCSC Genome Browser (hg18)
QnpA-22028	AB050435	intronic	P	P	A	A	Link to QFbase	Link to UCSC Genome Browser (hg18)
QnpA-22043	AB050267	intronic	A	A	A	A	Link to QFbase	Link to UCSC Genome Browser (hg18)
QnpA-22062	AB052198	intronic	P	P	A	A	Link to QFbase	Link to UCSC Genome Browser (hg18)
QorA-10155	AB170798	intronic	A	A	P	A	Link to QFbase	Link to UCSC Genome Browser (hg18)
QorA-10609	AB170855	orphan	A	A	A	A	Link to QFbase	Link to UCSC Genome Browser (hg18)
QorA-10656	AB170863	orphan	A	P	A	A	Link to QFbase	Link to UCSC Genome Browser (hg18)
QorA-10773	AB170882	intronic	A	P	A	A	Link to QFbase	Link to UCSC Genome Browser (hg18)
QorA-11662	AB170992	intergenic	A	A	A	A	Link to QFbase	Link to UCSC Genome Browser (hg18)
QorA-11869	AB171018	orphan	P	P	A	A	Link to QFbase	Link to UCSC Genome Browser (hg18)
QorA-11884	AB171023	orphan	A	A	P	A	Link to QFbase	Link to UCSC Genome Browser (hg18)
QorA-12361	AB171082	anti-transcript	A	A	A	A	Link to QFbase	Link to UCSC Genome Browser (hg18)
QorA-12552	AB171101	anti-transcript	A	A	A	A	Link to QFbase	Link to UCSC Genome Browser (hg18)
QorA-12859	AB171140	orphan	A	A	A	A	Link to QFbase	Link to UCSC Genome Browser (hg18)
QorA-12886	AB171145	orphan	P	P	P	A	Link to QFbase	Link to UCSC Genome Browser (hg18)
QorA-13187	AB171186	intronic	A	A	A	A	Link to QFbase	Link to UCSC Genome Browser (hg18)
QorA-13539	AB171226	intronic	A	A	A	A	Link to QFbase	Link to UCSC Genome Browser (hg18)
QorA-13922	AB171278	intronic	A	P	A	A	Link to QFbase	Link to UCSC Genome Browser (hg18)
QorA-14236	AB171337	intronic	A	A	A	A	Link to QFbase	Link to UCSC Genome Browser (hg18)
QtrA-10064	AB171653	junk	P	P	P	P	Link to QFbase	Link to UCSC Genome Browser (hg18)
QtrA-10210	AB060826	intergenic	A	A	A	A	Link to QFbase	Link to UCSC Genome Browser (hg18)
QtrA-10232	AB063069	orphan	A	A	A	A	Link to QFbase	Link to UCSC Genome Browser (hg18)
QtrA-10233	AB060248	intergenic	P	P	A	P	Link to QFbase	Link to UCSC Genome Browser (hg18)
QtrA-10260	AB060828	intronic	A	A	A	A	Link to QFbase	Link to UCSC Genome Browser (hg18)
QtrA-10484	AB063070	intronic	A	A	A	A	Link to QFbase	Link to UCSC Genome Browser (hg18)
QtrA-10506	AB060832	orphan	P	P	A	P	Link to QFbase	Link to UCSC Genome Browser (hg18)
QtrA-10516	AB060833	flanking	P	P	A	P	Link to QFbase	Link to UCSC Genome Browser (hg18)
QtrA-10533	AB063071	orphan	P	A	A	A	Link to QFbase	Link to UCSC Genome Browser (hg18)
QtrA-10662	AB063072	intergenic	A	A	A	A	Link to QFbase	Link to UCSC Genome Browser (hg18)
QtrA-10680	AB171658	flanking	P	P	P	P	Link to QFbase	Link to UCSC Genome Browser (hg18)
QtrA-10746	AB060835	intergenic	P	P	A	P	Link to QFbase	Link to UCSC Genome Browser (hg18)
QtrA-10771	AB060837	intergenic	P	P	P	P	Link to QFbase	Link to UCSC Genome Browser (hg18)
QtrA-10978	AB060845	orphan	A	A	A	A	Link to QFbase	Link to UCSC Genome Browser (hg18)
QtrA-11037	AB060848	intergenic	A	A	A	P	Link to QFbase	Link to UCSC Genome Browser (hg18)
QtrA-11139	AB063091	intronic	A	A	A	A	Link to QFbase	Link to UCSC Genome Browser (hg18)
QtrA-11247	AB063092	intronic	A	A	A	A	Link to QFbase	Link to UCSC Genome Browser (hg18)
QtrA-11444	AB171667	intergenic	A	A	A	A	Link to QFbase	Link to UCSC Genome Browser (hg18)
QtrA-11523	AB060858	orphan	P	P	P	P	Link to QFbase	Link to UCSC Genome Browser (hg18)
QtrA-11624	AB060860	unclassified	A	P	A	P	Link to QFbase	No entry in UCSC Genome Browser
QtrA-11664	AB060861	intergenic	A	A	A	A	Link to QFbase	Link to UCSC Genome Browser (hg18)
QtrA-11765	AB063074	flanking	P	P	A	P	Link to QFbase	Link to UCSC Genome Browser (hg18)
QtrA-11953	AB060865	flanking	P	P	P	P	Link to QFbase	Link to UCSC Genome Browser (hg18)
QtrA-11959	AB060254	orphan	A	A	A	P	Link to QFbase	Link to UCSC Genome Browser (hg18)
QtrA-12212	AB060871	anti-transcript	P	P	P	P	Link to QFbase	Link to UCSC Genome Browser (hg18)
QtrA-12359	AB060875	intronic	A	P	A	A	Link to QFbase	No entry in UCSC Genome Browser
QtrA-12503	AB066548	intronic	A	A	A	A	Link to QFbase	Link to UCSC Genome Browser (hg18)
QtrA-12519	AB060876	unclassified	P	A	A	A	Link to QFbase	No entry in UCSC Genome Browser
QtrA-12532	AB060877	intronic	A	A	A	A	Link to QFbase	Link to UCSC Genome Browser (hg18)
QtrA-12696	AB060258	intronic	A	A	A	A	Link to QFbase	Link to UCSC Genome Browser (hg18)
QtrA-12935	AB060883	intronic	A	P	A	A	Link to QFbase	Link to UCSC Genome Browser (hg18)
QtrA-13231	AB060885	intergenic	A	A	A	A	Link to QFbase	Link to UCSC Genome Browser (hg18)
QtrA-13413	AB060886	orphan	A	A	A	A	Link to QFbase	Link to UCSC Genome Browser (hg18)
QtrA-13550	AB171703	junk	P	P	P	P	Link to QFbase	Link to UCSC Genome Browser (hg18)
QtrA-13618	AB060893	intronic	A	A	A	A	Link to QFbase	Link to UCSC Genome Browser (hg18)
QtrA-13836	AB060899	orphan	P	A	A	P	Link to QFbase	Link to UCSC Genome Browser (hg18)
QtrA-13875	AB060900	orphan	P	P	A	P	Link to QFbase	Link to UCSC Genome Browser (hg18)
QtrA-13882	AB060901	intronic	A	A	A	A	Link to QFbase	Link to UCSC Genome Browser (hg18)
QtrA-13961	AB060905	intergenic	A	A	A	A	Link to QFbase	Link to UCSC Genome Browser (hg18)
QtrA-13983	AB060907	intronic	P	P	A	P	Link to QFbase	Link to UCSC Genome Browser (hg18)
QtrA-14004	AB060260	intronic	A	P	A	A	Link to QFbase	Link to UCSC Genome Browser (hg18)
QtrA-14123	AB060911	intergenic	P	P	A	A	Link to QFbase	No entry in UCSC Genome Browser
QtrA-14185	AB063078	orphan	A	A	A	A	Link to QFbase	Link to UCSC Genome Browser (hg18)
QtrA-14494	AB063082	intergenic	A	A	P	A	Link to QFbase	Link to UCSC Genome Browser (hg18)
QtrA-14663	AB060916	intronic	P	P	A	A	Link to QFbase	Link to UCSC Genome Browser (hg18)
QtrA-14754	AB060920	intergenic	P	P	A	A	Link to QFbase	Link to UCSC Genome Browser (hg18)
QtrA-14901	AB060927	orphan	A	A	A	A	Link to QFbase	Link to UCSC Genome Browser (hg18)
QtrA-14971	AB060928	intergenic	A	A	A	A	Link to QFbase	Link to UCSC Genome Browser (hg18)
QtrA-15020	AB174151	intronic	P	P	P	P	Link to QFbase	Link to UCSC Genome Browser (hg18)
QtrA-15025	AB174152	anti-transcript	P	P	P	P	Link to QFbase	Link to UCSC Genome Browser (hg18)
QtrA-15067	AB174159	intronic	A	A	A	A	Link to QFbase	Link to UCSC Genome Browser (hg18)
QtrA-15078	AB174162	unclassified	A	A	A	P	Link to QFbase	No entry in UCSC Genome Browser
QtrA-15117	AB174167	orphan	P	P	P	A	Link to QFbase	Link to UCSC Genome Browser (hg18)
QtrA-15152	AB174173	orphan	P	P	A	P	Link to QFbase	Link to UCSC Genome Browser (hg18)
QtrA-15216	AB171718	intergenic	A	A	A	A	Link to QFbase	Link to UCSC Genome Browser (hg18)
QtrA-15336	AB174193	intergenic	P	P	A	P	Link to QFbase	Link to UCSC Genome Browser (hg18)
QtrA-15353	AB174199	intergenic	A	A	A	A	Link to QFbase	Link to UCSC Genome Browser (hg18)
QtrA-15424	AB174209	anti-transcript	A	A	A	A	Link to QFbase	Link to UCSC Genome Browser (hg18)
QtrA-15456	AB174213	intronic	A	P	P	P	Link to QFbase	Link to UCSC Genome Browser (hg18)
QtrA-15491	AB174219	intronic	A	A	A	A	Link to QFbase	Link to UCSC Genome Browser (hg18)
QtrA-15573	AB174231	intergenic	A	A	A	A	Link to QFbase	No entry in UCSC Genome Browser
QtrA-15673	AB174251	intronic	P	A	A	A	Link to QFbase	No entry in UCSC Genome Browser
QtrA-15740	AB174263	intronic	A	A	A	A	Link to QFbase	Link to UCSC Genome Browser (hg18)
QtrA-15781	AB174275	intronic	P	P	A	A	Link to QFbase	Link to UCSC Genome Browser (hg18)
QtrA-15861	AB174293	orphan	A	P	P	P	Link to QFbase	Link to UCSC Genome Browser (hg18)
QtrA-15881	AB174294	intronic	A	A	A	A	Link to QFbase	Link to UCSC Genome Browser (hg18)
QtrA-15904	AB174297	orphan	P	P	A	A	Link to QFbase	Link to UCSC Genome Browser (hg18)
QtrA-15962	AB174306	intergenic	A	A	A	A	Link to QFbase	Link to UCSC Genome Browser (hg18)
QtrA-16004	AB171724	orphan	A	P	A	A	Link to QFbase	Link to UCSC Genome Browser (hg18)
QtrA-16019	AB174316	intronic	A	A	A	A	Link to QFbase	Link to UCSC Genome Browser (hg18)
QtrA-16040	AB174323	intronic	P	P	P	P	Link to QFbase	Link to UCSC Genome Browser (hg18)
QtrA-16084	AB171727	orphan	A	P	A	P	Link to QFbase	Link to UCSC Genome Browser (hg18)
QtrA-16140	AB174333	intronic	P	P	A	A	Link to QFbase	Link to UCSC Genome Browser (hg18)
QtrA-16161	AB174334	intronic	A	A	A	A	Link to QFbase	Link to UCSC Genome Browser (hg18)
QtrA-16363	AB174365	intergenic	A	A	A	A	Link to QFbase	Link to UCSC Genome Browser (hg18)
QtrA-16414	AB174373	intronic	A	A	A	A	Link to QFbase	Link to UCSC Genome Browser (hg18)
QtrA-16437	AB174378	intronic	A	A	A	A	Link to QFbase	Link to UCSC Genome Browser (hg18)
QtrA-16462	AB174384	anti-transcript	A	P	P	P	Link to QFbase	Link to UCSC Genome Browser (hg18)
QtrA-16482	AB174385	intronic	P	P	P	P	Link to QFbase	Link to UCSC Genome Browser (hg18)
QtrA-16510	AB174389	orphan	P	P	P	P	Link to QFbase	Link to UCSC Genome Browser (hg18)
QtrA-16525	AB174394	intronic	A	A	A	A	Link to QFbase	Link to UCSC Genome Browser (hg18)
QtrA-16528	AB174397	intronic	P	P	P	P	Link to QFbase	Link to UCSC Genome Browser (hg18)
QtrA-16537	AB174398	intronic	A	A	A	A	Link to QFbase	Link to UCSC Genome Browser (hg18)
QtrA-16590	AB174406	intronic	A	P	A	A	Link to QFbase	Link to UCSC Genome Browser (hg18)
QtrA-16615	AB174409	intronic	P	P	P	P	Link to QFbase	Link to UCSC Genome Browser (hg18)
QtrA-16646	AB174410	intronic	A	A	A	A	Link to QFbase	Link to UCSC Genome Browser (hg18)
QtrA-16678	AB171752	intergenic	P	P	A	A	Link to QFbase	Link to UCSC Genome Browser (hg18)
QtrA-16705	AB171754	intronic	A	A	A	A	Link to QFbase	Link to UCSC Genome Browser (hg18)
QtrA-16740	AB174422	intergenic	A	P	A	A	Link to QFbase	Link to UCSC Genome Browser (hg18)
QtrA-16762	AB171757	orphan	P	P	A	P	Link to QFbase	Link to UCSC Genome Browser (hg18)
QtrA-16763	AB174424	intronic	A	P	A	A	Link to QFbase	Link to UCSC Genome Browser (hg18)
QtrA-16824	AB174432	intergenic	A	A	A	A	Link to QFbase	No entry in UCSC Genome Browser
QtrA-16834	AB171763	intergenic	A	A	A	A	Link to QFbase	Link to UCSC Genome Browser (hg18)
QtrA-16849	AB174435	intronic	A	A	A	A	Link to QFbase	Link to UCSC Genome Browser (hg18)
QtrA-16861	AB171766	orphan	A	A	A	A	Link to QFbase	Link to UCSC Genome Browser (hg18)
QtrA-16952	AB174441	intronic	A	A	A	A	Link to QFbase	No entry in UCSC Genome Browser
QtrA-17140	AB171781	intronic	A	P	A	A	Link to QFbase	Link to UCSC Genome Browser (hg18)
QtrA-17162	AB174460	intergenic	A	A	A	A	Link to QFbase	Link to UCSC Genome Browser (hg18)
QtrA-17190	AB171785	orphan	P	P	A	A	Link to QFbase	Link to UCSC Genome Browser (hg18)
QtrA-17254	AB174470	intronic	P	P	A	A	Link to QFbase	Link to UCSC Genome Browser (hg18)
QtrA-17272	AB171790	intronic	A	P	A	A	Link to QFbase	Link to UCSC Genome Browser (hg18)
QtrA-17278	AB171791	intronic	P	A	A	A	Link to QFbase	Link to UCSC Genome Browser (hg18)
QtrA-17284	AB171792	orphan	A	P	A	A	Link to QFbase	Link to UCSC Genome Browser (hg18)
QtrA-17344	AB171796	intronic	A	P	A	A	Link to QFbase	Link to UCSC Genome Browser (hg18)
QtrA-17414	AB171802	intronic	A	A	A	A	Link to QFbase	Link to UCSC Genome Browser (hg18)
QtrA-17464	AB174490	intronic	A	A	A	A	Link to QFbase	No entry in UCSC Genome Browser
QtrA-17492	AB171807	intronic	A	P	A	A	Link to QFbase	Link to UCSC Genome Browser (hg18)
QtrA-17518	AB171809	orphan	P	P	P	P	Link to QFbase	Link to UCSC Genome Browser (hg18)
QtrA-17579	AB174502	intergenic	P	A	A	P	Link to QFbase	Link to UCSC Genome Browser (hg18)
QtrA-17582	AB171817	orphan	A	P	A	P	Link to QFbase	Link to UCSC Genome Browser (hg18)
QtrA-17627	AB171821	intronic	P	P	P	P	Link to QFbase	Link to UCSC Genome Browser (hg18)
QtrA-17633	AB174511	intergenic	A	A	A	A	Link to QFbase	No entry in UCSC Genome Browser
QtrA-17654	AB174519	intronic	A	A	A	A	Link to QFbase	Link to UCSC Genome Browser (hg18)
QtrA-17656	AB174520	orphan	A	A	A	A	Link to QFbase	Link to UCSC Genome Browser (hg18)
QtrA-17673	AB174524	flanking	A	A	A	A	Link to QFbase	Link to UCSC Genome Browser (hg18)
QtrA-17830	AB174545	orphan	P	P	P	P	Link to QFbase	Link to UCSC Genome Browser (hg18)
QtrA-17833	AB174546	intergenic	A	A	A	A	Link to QFbase	Link to UCSC Genome Browser (hg18)
QtrA-17863	AB174550	intronic	A	A	A	A	Link to QFbase	Link to UCSC Genome Browser (hg18)
QtrA-17952	AB174566	intergenic	A	P	A	A	Link to QFbase	No entry in UCSC Genome Browser
QtrA-18044	AB171827	flanking	A	P	A	A	Link to QFbase	Link to UCSC Genome Browser (hg18)
QtrA-18132	AB174598	intronic	A	A	A	A	Link to QFbase	Link to UCSC Genome Browser (hg18)
QtrA-18160	AB174603	intergenic	P	P	P	P	Link to QFbase	Link to UCSC Genome Browser (hg18)
QtrA-18177	AB174604	intronic	P	A	A	A	Link to QFbase	Link to UCSC Genome Browser (hg18)
QtrA-18342	AB174630	intronic	A	A	A	A	Link to QFbase	Link to UCSC Genome Browser (hg18)
QtrA-18374	AB174636	flanking	P	P	P	P	Link to QFbase	Link to UCSC Genome Browser (hg18)
QtrA-18375	AB174637	intergenic	A	A	A	A	Link to QFbase	Link to UCSC Genome Browser (hg18)
QtrA-18482	AB174657	intronic	A	A	A	A	Link to QFbase	Link to UCSC Genome Browser (hg18)
QtrA-18562	AB174668	flanking	A	A	A	A	Link to QFbase	Link to UCSC Genome Browser (hg18)
QtrA-18575	AB174669	anti-transcript	A	A	A	A	Link to QFbase	Link to UCSC Genome Browser (hg18)
QtrA-18604	AB174673	intronic	A	P	A	A	Link to QFbase	Link to UCSC Genome Browser (hg18)
QtrA-18630	AB174679	intronic	P	A	P	A	Link to QFbase	Link to UCSC Genome Browser (hg18)
QtrA-18638	AB174680	intronic	A	A	A	A	Link to QFbase	Link to UCSC Genome Browser (hg18)
QtrA-18753	AB174691	intergenic	A	A	A	A	Link to QFbase	Link to UCSC Genome Browser (hg18)
QtrA-18856	AB174705	flanking	A	A	A	A	Link to QFbase	Link to UCSC Genome Browser (hg18)
QtrA-18864	AB174706	intronic	A	A	A	A	Link to QFbase	Link to UCSC Genome Browser (hg18)
QtrA-18876	AB174709	flanking	P	P	P	P	Link to QFbase	Link to UCSC Genome Browser (hg18)
QtrA-18992	AB171840	orphan	P	P	A	A	Link to QFbase	Link to UCSC Genome Browser (hg18)
QtrA-19002	AB174719	intergenic	A	P	A	A	Link to QFbase	Link to UCSC Genome Browser (hg18)
QtrA-19027	AB174725	intronic	P	P	A	A	Link to QFbase	Link to UCSC Genome Browser (hg18)
QtrA-19063	AB174730	intergenic	A	A	A	A	Link to QFbase	Link to UCSC Genome Browser (hg18)
QtsA-10003	AB096974	intergenic	A	A	A	A	Link to QFbase	Link to UCSC Genome Browser (hg18)
QtsA-10095	AB069984	unclassified	A	A	A	P	Link to QFbase	Link to UCSC Genome Browser (hg18)
QtsA-10314	AB069989	intergenic	A	A	A	P	Link to QFbase	Link to UCSC Genome Browser (hg18)
QtsA-10464	AB168199	anti-transcript	A	A	A	A	Link to QFbase	Link to UCSC Genome Browser (hg18)
QtsA-10551	AB178971	junk	A	A	A	A	Link to QFbase	No entry in UCSC Genome Browser
QtsA-10604	AB168219	intergenic	A	A	A	A	Link to QFbase	Link to UCSC Genome Browser (hg18)
QtsA-10654	AB168235	intergenic	A	A	A	P	Link to QFbase	Link to UCSC Genome Browser (hg18)
QtsA-10655	AB168236	intergenic	A	A	A	A	Link to QFbase	Link to UCSC Genome Browser (hg18)
QtsA-10735	AB168251	intergenic	A	A	A	A	Link to QFbase	Link to UCSC Genome Browser (hg18)
QtsA-10739	AB069997	intronic	A	A	A	P	Link to QFbase	Link to UCSC Genome Browser (hg18)
QtsA-11046	AB168295	intronic	A	P	A	P	Link to QFbase	Link to UCSC Genome Browser (hg18)
QtsA-11120	AB168310	orphan	A	A	A	P	Link to QFbase	Link to UCSC Genome Browser (hg18)
QtsA-11130	AB168313	orphan	P	P	P	P	Link to QFbase	Link to UCSC Genome Browser (hg18)
QtsA-11206	AB168322	anti-transcript	A	A	A	P	Link to QFbase	Link to UCSC Genome Browser (hg18)
QtsA-11446	AB168355	intronic	A	A	A	A	Link to QFbase	Link to UCSC Genome Browser (hg18)
QtsA-11570	AB070025	intergenic	A	A	A	A	Link to QFbase	Link to UCSC Genome Browser (hg18)
QtsA-11601	AB168375	orphan	A	A	A	P	Link to QFbase	Link to UCSC Genome Browser (hg18)
QtsA-11668	AB168380	anti-transcript	A	A	A	A	Link to QFbase	Link to UCSC Genome Browser (hg18)
QtsA-11722	AB168384	anti-transcript	P	A	A	P	Link to QFbase	Link to UCSC Genome Browser (hg18)
QtsA-11792	AB168391	intronic	A	A	A	P	Link to QFbase	No entry in UCSC Genome Browser
QtsA-11844	AB168399	intergenic	P	A	A	P	Link to QFbase	Link to UCSC Genome Browser (hg18)
QtsA-12208	AB179053	anti-transcript	A	A	A	A	Link to QFbase	Link to UCSC Genome Browser (hg18)
QtsA-12252	AB070076	intronic	A	A	A	A	Link to QFbase	Link to UCSC Genome Browser (hg18)
QtsA-12301	AB070078	orphan	A	P	A	P	Link to QFbase	Link to UCSC Genome Browser (hg18)
QtsA-12339	AB168456	intronic	P	A	A	P	Link to QFbase	Link to UCSC Genome Browser (hg18)
QtsA-12412	AB168466	intronic	A	A	A	A	Link to QFbase	No entry in UCSC Genome Browser
QtsA-12418	AB179063	anti-transcript	P	P	P	P	Link to QFbase	Link to UCSC Genome Browser (hg18)
QtsA-12456	AB168478	anti-transcript	A	A	A	P	Link to QFbase	Link to UCSC Genome Browser (hg18)
QtsA-12525	AB168489	flanking	A	A	A	P	Link to QFbase	Link to UCSC Genome Browser (hg18)
QtsA-12716	AB179093	orphan	A	A	A	A	Link to QFbase	Link to UCSC Genome Browser (hg18)
QtsA-12775	AB096979	intronic	A	A	A	A	Link to QFbase	No entry in UCSC Genome Browser
QtsA-12858	AB168535	orphan	A	A	A	A	Link to QFbase	Link to UCSC Genome Browser (hg18)
QtsA-12928	AB168547	anti-transcript	A	A	A	A	Link to QFbase	Link to UCSC Genome Browser (hg18)
QtsA-13048	AB168562	intergenic	A	A	A	P	Link to QFbase	Link to UCSC Genome Browser (hg18)
QtsA-13514	AB168618	intronic	A	P	P	P	Link to QFbase	Link to UCSC Genome Browser (hg18)
QtsA-13742	AB168643	intronic	A	P	A	A	Link to QFbase	Link to UCSC Genome Browser (hg18)
QtsA-13849	AB070103	anti-transcript	A	A	A	P	Link to QFbase	Link to UCSC Genome Browser (hg18)
QtsA-14109	AB179172	anti-transcript	A	A	A	P	Link to QFbase	Link to UCSC Genome Browser (hg18)
QtsA-14182	AB096981	intergenic	A	A	A	P	Link to QFbase	Link to UCSC Genome Browser (hg18)
QtsA-14323	AB168711	orphan	A	A	A	P	Link to QFbase	Link to UCSC Genome Browser (hg18)
QtsA-14361	AB070120	intergenic	P	P	P	P	Link to QFbase	Link to UCSC Genome Browser (hg18)
QtsA-14464	AB168735	anti-transcript	A	A	A	P	Link to QFbase	Link to UCSC Genome Browser (hg18)
QtsA-14545	AB070125	intergenic	A	A	A	A	Link to QFbase	Link to UCSC Genome Browser (hg18)
QtsA-14555	AB168747	intronic	A	A	A	P	Link to QFbase	Link to UCSC Genome Browser (hg18)
QtsA-14577	AB168752	intergenic	A	A	A	P	Link to QFbase	Link to UCSC Genome Browser (hg18)
QtsA-14588	AB071055	intronic	A	P	P	A	Link to QFbase	No entry in UCSC Genome Browser
QtsA-14705	AB070133	orphan	A	A	A	P	Link to QFbase	Link to UCSC Genome Browser (hg18)
QtsA-14758	AB096982	intronic	A	A	A	A	Link to QFbase	Link to UCSC Genome Browser (hg18)
QtsA-14816	AB070139	flanking	A	A	A	A	Link to QFbase	Link to UCSC Genome Browser (hg18)
QtsA-14821	AB070140	intronic	A	A	A	P	Link to QFbase	Link to UCSC Genome Browser (hg18)
QtsA-14950	AB168805	orphan	A	A	P	A	Link to QFbase	Link to UCSC Genome Browser (hg18)
QtsA-15003	AB070148	anti-transcript	A	A	A	P	Link to QFbase	Link to UCSC Genome Browser (hg18)
QtsA-15034	AB168814	intergenic	A	A	A	A	Link to QFbase	Link to UCSC Genome Browser (hg18)
QtsA-15057	AB168819	anti-transcript	A	A	A	P	Link to QFbase	Link to UCSC Genome Browser (hg18)
QtsA-15234	AB168840	anti-transcript	A	A	A	P	Link to QFbase	Link to UCSC Genome Browser (hg18)
QtsA-15455	AB096995	intergenic	A	A	A	P	Link to QFbase	Link to UCSC Genome Browser (hg18)
QtsA-15457	AB070160	intronic	A	A	A	P	Link to QFbase	Link to UCSC Genome Browser (hg18)
QtsA-15464	AB168865	intergenic	A	A	A	P	Link to QFbase	Link to UCSC Genome Browser (hg18)
QtsA-15606	AB070163	intergenic	A	A	A	P	Link to QFbase	Link to UCSC Genome Browser (hg18)
QtsA-15721	AB168909	intronic	A	A	A	P	Link to QFbase	Link to UCSC Genome Browser (hg18)
QtsA-15788	AB070169	intronic	A	A	A	A	Link to QFbase	Link to UCSC Genome Browser (hg18)
QtsA-15917	AB096983	intergenic	A	A	A	A	Link to QFbase	Link to UCSC Genome Browser (hg18)
QtsA-16115	AB168954	intergenic	A	A	A	A	Link to QFbase	Link to UCSC Genome Browser (hg18)
QtsA-16308	AB179259	anti-transcript	A	A	A	P	Link to QFbase	Link to UCSC Genome Browser (hg18)
QtsA-16321	AB168977	intronic	A	A	A	P	Link to QFbase	Link to UCSC Genome Browser (hg18)
QtsA-16350	AB168979	intronic	P	P	P	P	Link to QFbase	Link to UCSC Genome Browser (hg18)
QtsA-16371	AB168982	flanking	A	A	A	P	Link to QFbase	Link to UCSC Genome Browser (hg18)
QtsA-17036	AB169074	orphan	A	A	A	A	Link to QFbase	Link to UCSC Genome Browser (hg18)
QtsA-17088	AB070195	intronic	A	A	A	P	Link to QFbase	Link to UCSC Genome Browser (hg18)
QtsA-17210	AB071081	unclassified	A	A	A	P	Link to QFbase	Link to UCSC Genome Browser (hg18)
QtsA-17556	AB169150	intergenic	A	A	A	P	Link to QFbase	Link to UCSC Genome Browser (hg18)
QtsA-17673	AB169160	intergenic	A	A	A	P	Link to QFbase	No entry in UCSC Genome Browser
QtsA-18029	AB071103	orphan	A	A	A	P	Link to QFbase	Link to UCSC Genome Browser (hg18)
QtsA-18096	AB071105	intronic	A	A	P	P	Link to QFbase	Link to UCSC Genome Browser (hg18)
QtsA-18216	AB169250	anti-transcript	A	A	A	A	Link to QFbase	Link to UCSC Genome Browser (hg18)
QtsA-18290	AB169257	orphan	A	A	A	A	Link to QFbase	Link to UCSC Genome Browser (hg18)
QtsA-18413	AB096986	intronic	A	A	A	P	Link to QFbase	Link to UCSC Genome Browser (hg18)
QtsA-18468	AB169269	intergenic	A	A	A	P	Link to QFbase	Link to UCSC Genome Browser (hg18)
QtsA-18527	AB179370	orphan	A	A	A	P	Link to QFbase	Link to UCSC Genome Browser (hg18)
QtsA-18806	AB072757	unclassified	P	A	A	P	Link to QFbase	Link to UCSC Genome Browser (hg18)
QtsA-18886	AB169315	intronic	P	P	A	P	Link to QFbase	No entry in UCSC Genome Browser
QtsA-19132	AB071121	intronic	A	A	A	A	Link to QFbase	Link to UCSC Genome Browser (hg18)
QtsA-19244	AB169354	orphan	A	A	A	A	Link to QFbase	Link to UCSC Genome Browser (hg18)
QtsA-19322	AB169370	intergenic	A	A	A	P	Link to QFbase	Link to UCSC Genome Browser (hg18)
QtsA-19659	AB096987	orphan	P	P	P	P	Link to QFbase	Link to UCSC Genome Browser (hg18)
QtsA-19827	AB071130	anti-transcript	A	A	A	A	Link to QFbase	Link to UCSC Genome Browser (hg18)
QtsA-20052	AB096988	intergenic	A	A	A	P	Link to QFbase	Link to UCSC Genome Browser (hg18)
QtsA-20191	AB169426	intergenic	A	A	A	A	Link to QFbase	Link to UCSC Genome Browser (hg18)
QtsA-20563	AB072779	intronic	A	P	P	P	Link to QFbase	Link to UCSC Genome Browser (hg18)
QtsA-20692	AB074450	intergenic	A	A	A	A	Link to QFbase	Link to UCSC Genome Browser (hg18)
QtsA-20749	AB096989	intronic	A	A	A	P	Link to QFbase	Link to UCSC Genome Browser (hg18)
QtsA-20770	AB096990	intronic	A	A	A	P	Link to QFbase	Link to UCSC Genome Browser (hg18)
QtsA-20855	AB169453	intronic	A	A	A	P	Link to QFbase	Link to UCSC Genome Browser (hg18)
QtsA-20952	AB072787	intronic	A	A	A	A	Link to QFbase	Link to UCSC Genome Browser (hg18)
QtsA-21339	AB072790	intergenic	A	A	A	P	Link to QFbase	Link to UCSC Genome Browser (hg18)
QtsA-21457	AB072794	intronic	A	A	A	A	Link to QFbase	Link to UCSC Genome Browser (hg18)
* P: presence, A: absence of the gene expression (P ≤ 0.05). See Materials and Methods in the main text.
