# Supplementary material for: Large-scale analysis of Macaca fascicularis transcripts and inference of genetic divergence between M. fascicularis and M. mulatta
Source: BMC Genomics. 2008 Feb 24;9:90. doi: 10.1186/1471-2164-9-90 (PMC2287170; doi:10.1186/1471-2164-9-90)
Supplement: Additional file 2 — Unidentified UTR regions in the macaque cDNAs. The regions of macaque cDNAs that did not show homology to human cDNAs are listed. [file 1471-2164-9-90-S2.xls]

## Sheet: Sheet1
Unidentified UTR regions in the macaque cDNAs
Macaque clone	Accession	Position	type*	human RefSeq	Link to QFbase	Link to UCSC Genome Browser (human)	human EST
QbsB-10093	AB171850	5'-internal	B	NM_024845.1	Link to QFbase	Link to UCSC Genome Browser (hg18)	YES
QbsB-10305	AB170118	3'-external	B	NM_014460.2	Link to QFbase	Link to UCSC Genome Browser (hg18)	YES
QbsB-10305	AB170118	3'-internal	B	NM_014460.2	Link to QFbase	Link to UCSC Genome Browser (hg18)	NO
QbsB-10393	AB170136	5'-external	A	NM_022307.1	Link to QFbase	Link to UCSC Genome Browser (hg18)	NO
QbsB-10627	AB170177	5'-external	A	NM_007177.1	Link to QFbase	Link to UCSC Genome Browser (hg18)	YES
QbsB-10635	AB170179	5'-external	A	NM_000806.3	Link to QFbase	Link to UCSC Genome Browser (hg18)	YES
QccE-10426	AB169485	5'-external	A	NM_001744.3	Link to QFbase	Link to UCSC Genome Browser (hg18)	YES
QccE-10642	AB083317	3'-external	A	NM_005912.1	Link to QFbase	Link to UCSC Genome Browser (hg18)	NO
QccE-11717	AB169501	5'-external	A	NM_001024227.1	Link to QFbase	Link to UCSC Genome Browser (hg18)	YES
QccE-12770	AB220402	5'-external	B	NM_004349.2	Link to QFbase	Link to UCSC Genome Browser (hg18)	YES
QccE-13968	AB125192	5'-external	A	NM_000309.2	Link to QFbase	Link to UCSC Genome Browser (hg18)	YES
QccE-15512	AB046017	5'-external	A	NM_153368.1	Link to QFbase	Link to UCSC Genome Browser (hg18)	NO
QccE-15711	AB169667	5'-external	A	NM_001733.4	Link to QFbase	Link to UCSC Genome Browser (hg18)	YES
QccE-17168	AB169678	5'-external	B	NM_022003.1	Link to QFbase	Link to UCSC Genome Browser (hg18)	YES
QccE-17733	AB303966	5'-external	A	NM_007103.2	Link to QFbase	No entry in UCSC Genome Browser	YES
QccE-19338	AB125194	3'-external	A	NM_005678.3	Link to QFbase	Link to UCSC Genome Browser (hg18)	NO
QccE-19379	AB169863	5'-external	B	NM_006651.3	Link to QFbase	Link to UCSC Genome Browser (hg18)	NO
QccE-19561	AB051119	5'-external	A	NM_017898.3	Link to QFbase	Link to UCSC Genome Browser (hg18)	NO
QccE-19626	AB220443	5'-external	A	NM_001359.1	Link to QFbase	Link to UCSC Genome Browser (hg18)	NO
QccE-19706	AB051121	5'-external	B	NM_012375.1	Link to QFbase	Link to UCSC Genome Browser (hg18)	NO
QccE-19706	AB051121	3'-external	A	NM_012375.1	Link to QFbase	Link to UCSC Genome Browser (hg18)	NO
QccE-19736	AB051122	5'-external	B	NM_152676.1	Link to QFbase	Link to UCSC Genome Browser (hg18)	NO
QccE-20069	AB083311	5'-external	B	NM_000159.2	Link to QFbase	Link to UCSC Genome Browser (hg18)	YES
QccE-20325	AB052144	5'-external	A	NM_015463.1	Link to QFbase	Link to UCSC Genome Browser (hg18)	YES
QccE-20536	AB051133	5'-external	A	NM_014379.2	Link to QFbase	Link to UCSC Genome Browser (hg18)	YES
QccE-21074	AB169865	3'-external	A	NM_006325.2	Link to QFbase	Link to UCSC Genome Browser (hg18)	YES
QccE-21086	AB066508	5'-external	B	NM_017993.1	Link to QFbase	Link to UCSC Genome Browser (hg18)	YES
QccE-21129	AB171494	5'-external	B	NM_001280.1	Link to QFbase	Link to UCSC Genome Browser (hg18)	YES
QccE-21148	AB062931	5'-external	A	NM_080552.2	Link to QFbase	Link to UCSC Genome Browser (hg18)	YES
QccE-21404	AB060190	3'-external	A	NM_001010852.2	Link to QFbase	Link to UCSC Genome Browser (hg18)	NO
QflA-10220	AB055252	5'-external	B	NM_020345.3	Link to QFbase	Link to UCSC Genome Browser (hg18)	NO
QflA-10826	AB056384	3'-external	A	NM_198243.1	Link to QFbase	Link to UCSC Genome Browser (hg18)	YES
QflA-10847	AB303967	5'-external	A	NM_000289.3	Link to QFbase	No entry in UCSC Genome Browser	YES
QflA-11075	AB169719	3'-external	A	NM_005613.3	Link to QFbase	Link to UCSC Genome Browser (hg18)	YES
QflA-11865	AB056799	5'-external	A	NM_020737.1	Link to QFbase	Link to UCSC Genome Browser (hg18)	YES
QflA-11985	AB169874	3'-external	A	NM_006294.2	Link to QFbase	Link to UCSC Genome Browser (hg18)	YES
QflA-12176	AB055292	3'-external	A	NM_024643.1	Link to QFbase	Link to UCSC Genome Browser (hg18)	NO
QflA-12232	AB060821	5'-external	B	NM_003385.4	Link to QFbase	Link to UCSC Genome Browser (hg18)	YES
QflA-12235	AB060237	5'-external	A	NM_000924.2	Link to QFbase	Link to UCSC Genome Browser (hg18)	NO
QflA-12514	AB055296	5'-external	B	NM_024328.2	Link to QFbase	Link to UCSC Genome Browser (hg18)	NO
QflA-13004	AB062937	5'-external	A	NM_017594.3	Link to QFbase	Link to UCSC Genome Browser (hg18)	YES
QflA-13065	AB169879	3'-external	A	NM_017958.1	Link to QFbase	Link to UCSC Genome Browser (hg18)	YES
QflA-13179	AB056392	3'-external	A	NM_173810.3	Link to QFbase	Link to UCSC Genome Browser (hg18)	YES
QflA-13707	AB056805	3'-external	A	NM_017929.2	Link to QFbase	Link to UCSC Genome Browser (hg18)	YES
QflA-13821	AB060242	5'-external	B	NM_030639.1	Link to QFbase	Link to UCSC Genome Browser (hg18)	YES
QflA-13821	AB060242	3'-external	A	NM_030639.1	Link to QFbase	Link to UCSC Genome Browser (hg18)	YES
QflA-14990	AB220463	3'-external	A	NM_080593.1	Link to QFbase	Link to UCSC Genome Browser (hg18)	YES
QflA-15316	AB056816	5'-external	A	NM_023914.2	Link to QFbase	Link to UCSC Genome Browser (hg18)	NO
QflA-16841	AB172141	5'-external	A	NM_016467.3	Link to QFbase	Link to UCSC Genome Browser (hg18)	YES
QflA-16872	AB172145	3'-external	B	NM_006823.2	Link to QFbase	Link to UCSC Genome Browser (hg18)	YES
QflA-17132	AB172207	5'-external	B	NM_005273.2	Link to QFbase	Link to UCSC Genome Browser (hg18)	YES
QflA-17247	AB172234	3'-external	A	NM_021128.3	Link to QFbase	Link to UCSC Genome Browser (hg18)	NO
QflA-17490	AB171614	5'-external	A	NM_020202.2	Link to QFbase	Link to UCSC Genome Browser (hg18)	NO
QflA-17545	AB172293	5'-external	A	NM_006570.4	Link to QFbase	Link to UCSC Genome Browser (hg18)	YES
QflA-17705	AB093636	5'-external	A	NM_138445.2	Link to QFbase	Link to UCSC Genome Browser (hg18)	YES
QflA-17788	AB172352	5'-internal	B	NM_018374.2	Link to QFbase	Link to UCSC Genome Browser (hg18)	NO
QflA-17788	AB172352	5'-external	A	NM_018374.2	Link to QFbase	Link to UCSC Genome Browser (hg18)	YES
QflA-18365	AB172492	5'-external	A	NM_004251.3	Link to QFbase	Link to UCSC Genome Browser (hg18)	YES
QflA-18368	AB172495	5'-internal	A	NM_024327.1	Link to QFbase	Link to UCSC Genome Browser (hg18)	NO
QflA-18751	AB172578	5'-external	A	NM_003835.1	Link to QFbase	Link to UCSC Genome Browser (hg18)	YES
QflA-19125	AB220470	3'-external	A	NM_014248.2	Link to QFbase	Link to UCSC Genome Browser (hg18)	YES
QflA-19301	AB172712	5'-external	A	NM_004094.4	Link to QFbase	Link to UCSC Genome Browser (hg18)	NO
QflA-19462	AB171616	5'-external	A	NM_001008390.1	Link to QFbase	Link to UCSC Genome Browser (hg18)	YES
QflA-19531	AB172780	5'-external	B	NM_016490.3	Link to QFbase	Link to UCSC Genome Browser (hg18)	YES
QflA-19601	AB172794	5'-internal	B	NM_023942.1	Link to QFbase	Link to UCSC Genome Browser (hg18)	NO
QflA-19704	AB172820	3'-external	A	NM_016200.2	Link to QFbase	Link to UCSC Genome Browser (hg18)	YES
QflA-19775	AB172834	3'-external	A	NM_014078.4	Link to QFbase	Link to UCSC Genome Browser (hg18)	YES
QflA-20041	AB172891	5'-external	A	NM_145011.2	Link to QFbase	Link to UCSC Genome Browser (hg18)	YES
QflA-20213	AB172917	3'-external	A	NM_003395.1	Link to QFbase	Link to UCSC Genome Browser (hg18)	NO
QflA-20239	AB172922	5'-external	B	NM_153767.1	Link to QFbase	Link to UCSC Genome Browser (hg18)	NO
QflA-20491	AB172987	3'-external	A	NM_000990.2	Link to QFbase	Link to UCSC Genome Browser (hg18)	YES
QflA-21043	AB173108	3'-external	A	NM_152464.1	Link to QFbase	Link to UCSC Genome Browser (hg18)	YES
QflA-21364	AB173172	3'-external	A	NM_007217.3	Link to QFbase	Link to UCSC Genome Browser (hg18)	YES
QflA-21756	AB173260	5'-external	B	NM_005296.1	Link to QFbase	Link to UCSC Genome Browser (hg18)	YES
QflA-21983	AB173314	5'-external	A	NM_001005473.1	Link to QFbase	Link to UCSC Genome Browser (hg18)	NO
QflA-22427	AB173407	5'-external	A	NM_005005.1	Link to QFbase	Link to UCSC Genome Browser (hg18)	NO
QflA-22544	AB173437	3'-external	A	NM_001009820.1	Link to QFbase	Link to UCSC Genome Browser (hg18)	YES
QflA-22835	AB173498	3'-external	B	NM_022490.1	Link to QFbase	Link to UCSC Genome Browser (hg18)	YES
QflA-22922	AB173519	3'-external	A	NM_016623.3	Link to QFbase	Link to UCSC Genome Browser (hg18)	YES
QflA-23215	AB173578	3'-internal	A	NM_002695.2	Link to QFbase	Link to UCSC Genome Browser (hg18)	NO
QflA-23919	AB173726	5'-external	B	NM_033301.1	Link to QFbase	Link to UCSC Genome Browser (hg18)	NO
QmoA-10116	AB173767	5'-external	B	NM_002572.1	Link to QFbase	Link to UCSC Genome Browser (hg18)	NO
QmoA-10236	AB173786	3'-external	A	NM_006439.3	Link to QFbase	Link to UCSC Genome Browser (hg18)	NO
QmoA-10439	AB173814	5'-external	A	NM_014876.3	Link to QFbase	Link to UCSC Genome Browser (hg18)	YES
QmoA-10461	AB170354	3'-external	A	NM_001024921.2	Link to QFbase	Link to UCSC Genome Browser (hg18)	YES
QmoA-10582	AB170385	3'-external	A	NM_001023.2	Link to QFbase	Link to UCSC Genome Browser (hg18)	YES
QmoA-10634	AB062981	3'-external	A	NM_022788.3	Link to QFbase	Link to UCSC Genome Browser (hg18)	YES
QmoA-10711	AB062987	5'-external	A	NM_004162.3	Link to QFbase	Link to UCSC Genome Browser (hg18)	YES
QmoA-10742	AB170407	5'-external	B	NM_032350.3	Link to QFbase	Link to UCSC Genome Browser (hg18)	YES
QmoA-10742	AB170407	5'-internal	B	NM_032350.3	Link to QFbase	Link to UCSC Genome Browser (hg18)	YES
QmoA-10783	AB062991	5'-external	A	NM_016061.1	Link to QFbase	Link to UCSC Genome Browser (hg18)	NO
QmoA-10787	AB173870	5'-external	A	NM_006026.2	Link to QFbase	Link to UCSC Genome Browser (hg18)	YES
QmoA-10802	AB173872	3'-external	A	NM_016454.2	Link to QFbase	Link to UCSC Genome Browser (hg18)	YES
QmoA-11128	AB173915	5'-external	A	NM_181795.1	Link to QFbase	Link to UCSC Genome Browser (hg18)	NO
QmoA-11264	AB170523	5'-external	A	NM_001531.1	Link to QFbase	Link to UCSC Genome Browser (hg18)	YES
QmoA-11405	AB173966	3'-external	A	NM_018314.2	Link to QFbase	Link to UCSC Genome Browser (hg18)	YES
QmoA-11545	AB170575	5'-external	A	NM_006520.1	Link to QFbase	Link to UCSC Genome Browser (hg18)	YES
QmoA-11547	AB173984	3'-external	A	NM_003569.1	Link to QFbase	Link to UCSC Genome Browser (hg18)	YES
QmoA-11930	AB174041	5'-internal	B	NM_006495.2	Link to QFbase	Link to UCSC Genome Browser (hg18)	YES
QmoA-12001	AB170658	5'-external	A	NM_003136.2	Link to QFbase	Link to UCSC Genome Browser (hg18)	YES
QmoA-12440	AB170750	3'-external	A	NM_005645.3	Link to QFbase	Link to UCSC Genome Browser (hg18)	YES
QmoA-12535	AB170767	5'-external	B	NM_003136.2	Link to QFbase	Link to UCSC Genome Browser (hg18)	YES
QmoA-12557	AB063066	5'-external	B	NM_003297.1	Link to QFbase	Link to UCSC Genome Browser (hg18)	YES
QmoA-14713	AB220491	5'-internal	A	NM_030963.2	Link to QFbase	Link to UCSC Genome Browser (hg18)	YES
QnpA-10043	AB083319	5'-external	A	NM_000255.1	Link to QFbase	Link to UCSC Genome Browser (hg18)	YES
QnpA-12365	AB169580	5'-external	B	NM_000689.3	Link to QFbase	Link to UCSC Genome Browser (hg18)	YES
QccE-10642	AB083317	5'-external	A	NM_005912.1	Link to QFbase	Link to UCSC Genome Browser (hg18)	NO
QnpA-13140	AB050509	5'-external	A	NM_021808.2	Link to QFbase	Link to UCSC Genome Browser (hg18)	YES
QnpA-14761	AB220506	3'-internal	B	NM_000636.2	Link to QFbase	Link to UCSC Genome Browser (hg18)	YES
QnpA-16830	AB049871	5'-external	B	NM_001001660.1	Link to QFbase	Link to UCSC Genome Browser (hg18)	YES
QnpA-20160	AB052178	3'-external	A	NM_032263.2	Link to QFbase	Link to UCSC Genome Browser (hg18)	YES
QnpA-20710	AB052152	5'-internal	A	NM_024643.1	Link to QFbase	Link to UCSC Genome Browser (hg18)	YES
QorA-10049	AB170785	5'-external	A	NM_203370.1	Link to QFbase	Link to UCSC Genome Browser (hg18)	YES
QorA-10713	AB170873	5'-external	A	NM_006658.2	Link to QFbase	Link to UCSC Genome Browser (hg18)	YES
QorA-10754	AB170878	5'-external	A	NM_001014811.1	Link to QFbase	Link to UCSC Genome Browser (hg18)	YES
QorA-11015	AB170909	5'-external	A	NM_002814.2	Link to QFbase	Link to UCSC Genome Browser (hg18)	YES
QorA-11466	AB170960	3'-external	A	NM_002802.2	Link to QFbase	Link to UCSC Genome Browser (hg18)	YES
QorA-11477	AB170962	3'-external	A	NM_002064.1	Link to QFbase	Link to UCSC Genome Browser (hg18)	YES
QorA-11660	AB170991	5'-external	A	NM_002346.1	Link to QFbase	Link to UCSC Genome Browser (hg18)	NO
QorA-11746	AB171004	5'-internal	B	NM_014311.1	Link to QFbase	Link to UCSC Genome Browser (hg18)	NO
QorA-12155	AB171055	5'-external	B	NM_000476.1	Link to QFbase	Link to UCSC Genome Browser (hg18)	YES
QorA-12241	AB171069	5'-internal	A	NM_017900.1	Link to QFbase	Link to UCSC Genome Browser (hg18)	YES
QorA-12687	AB171120	5'-external	A	NM_006761.3	Link to QFbase	Link to UCSC Genome Browser (hg18)	YES
QorA-12909	AB171147	3'-external	B	NM_138720.1	Link to QFbase	Link to UCSC Genome Browser (hg18)	NO
QorA-14165	AB171325	5'-external	A	NM_003986.1	Link to QFbase	Link to UCSC Genome Browser (hg18)	YES
QorA-14289	AB171344	3'-internal	A	NM_002815.2	Link to QFbase	Link to UCSC Genome Browser (hg18)	YES
QtrA-10940	AB066545	5'-internal	B	NM_015450.1	Link to QFbase	Link to UCSC Genome Browser (hg18)	NO
QtrA-10945	AB060843	5'-external	A	NM_014473.2	Link to QFbase	Link to UCSC Genome Browser (hg18)	YES
QtrA-10973	AB060844	5'-external	A	NM_006366.2	Link to QFbase	Link to UCSC Genome Browser (hg18)	YES
QtrA-11259	AB060253	5'-external	A	NM_030780.2	Link to QFbase	Link to UCSC Genome Browser (hg18)	YES
QtrA-12246	AB060872	5'-internal	A	NM_004720.4	Link to QFbase	Link to UCSC Genome Browser (hg18)	YES
QtrA-12666	AB060880	5'-external	A	NM_032355.2	Link to QFbase	Link to UCSC Genome Browser (hg18)	YES
QtrA-13236	AB171697	5'-external	B	NM_003725.2	Link to QFbase	Link to UCSC Genome Browser (hg18)	YES
QtrA-13634	AB169912	5'-external	A	NM_016617.1	Link to QFbase	Link to UCSC Genome Browser (hg18)	YES
QtrA-13741	AB169788	3'-external	A	NM_014165.1	Link to QFbase	Link to UCSC Genome Browser (hg18)	YES
QtrA-14282	AB063098	5'-external	A	NM_004189.2	Link to QFbase	Link to UCSC Genome Browser (hg18)	YES
QtrA-14282	AB063098	3'-external	A	NM_004189.2	Link to QFbase	Link to UCSC Genome Browser (hg18)	YES
QtrA-14484	AB125152	5'-external	B	NM_000047.1	Link to QFbase	Link to UCSC Genome Browser (hg18)	NO
QtrA-15062	AB174158	3'-external	A	NM_152997.2	Link to QFbase	Link to UCSC Genome Browser (hg18)	NO
QtrA-15767	AB174272	3'-external	A	NM_001353.5	Link to QFbase	Link to UCSC Genome Browser (hg18)	YES
QtrA-15852	AB174291	5'-external	A	NM_145061.3	Link to QFbase	Link to UCSC Genome Browser (hg18)	YES
QtrA-15903	AB174296	5'-external	B	NM_013341.3	Link to QFbase	Link to UCSC Genome Browser (hg18)	YES
QtrA-16035	AB174321	5'-external	A	NM_014223.2	Link to QFbase	Link to UCSC Genome Browser (hg18)	YES
QtrA-16277	AB171736	5'-external	A	NM_021233.2	Link to QFbase	Link to UCSC Genome Browser (hg18)	NO
QtrA-16284	AB174357	3'-external	B	NM_002413.3	Link to QFbase	Link to UCSC Genome Browser (hg18)	YES
QtrA-16284	AB174357	3'-internal	B	NM_002413.3	Link to QFbase	Link to UCSC Genome Browser (hg18)	NO
QtrA-16406	AB174371	5'-internal	A	NM_001984.1	Link to QFbase	Link to UCSC Genome Browser (hg18)	YES
QtrA-16513	AB174391	5'-external	A	NM_002355.2	Link to QFbase	Link to UCSC Genome Browser (hg18)	YES
QtrA-17407	AB174483	3'-external	A	NM_194326.2	Link to QFbase	Link to UCSC Genome Browser (hg18)	NO
QtrA-17803	AB174539	5'-internal	A	NM_006711.2	Link to QFbase	Link to UCSC Genome Browser (hg18)	YES
QtrA-17984	AB174572	5'-external	B	NM_007042.1	Link to QFbase	Link to UCSC Genome Browser (hg18)	YES
QtrA-17984	AB174572	3'-external	A	NM_007042.1	Link to QFbase	Link to UCSC Genome Browser (hg18)	YES
QtrA-18077	AB174590	5'-external	B	NM_174891.2	Link to QFbase	Link to UCSC Genome Browser (hg18)	YES
QtrA-18522	AB174661	5'-internal	A	NM_013342.1	Link to QFbase	Link to UCSC Genome Browser (hg18)	YES
QtrA-18777	AB174693	5'-external	B	NM_003946.3	Link to QFbase	Link to UCSC Genome Browser (hg18)	YES
QtsA-10054	AB168139	5'-external	A	NM_030941.1	Link to QFbase	Link to UCSC Genome Browser (hg18)	YES
QtsA-10075	AB168142	3'-external	B	NM_005769.1	Link to QFbase	Link to UCSC Genome Browser (hg18)	YES
QtsA-10075	AB168142	3'-internal	A	NM_005769.1	Link to QFbase	Link to UCSC Genome Browser (hg18)	NO
QtsA-10276	AB168166	5'-external	A	NM_014579.1	Link to QFbase	Link to UCSC Genome Browser (hg18)	NO
QtsA-10344	AB168178	5'-external	B	NM_139076.1	Link to QFbase	Link to UCSC Genome Browser (hg18)	NO
QtsA-10761	AB168255	5'-external	A	NM_017659.1	Link to QFbase	Link to UCSC Genome Browser (hg18)	NO
QtsA-10847	AB178981	3'-external	A	NM_080746.2	Link to QFbase	Link to UCSC Genome Browser (hg18)	NO
QtsA-10963	AB064993	5'-external	B	NM_020395.2	Link to QFbase	Link to UCSC Genome Browser (hg18)	YES
QtsA-11054	AB168299	5'-external	B	NM_017769.2	Link to QFbase	Link to UCSC Genome Browser (hg18)	NO
QtsA-11112	AB168309	3'-external	A	NM_003090.2	Link to QFbase	Link to UCSC Genome Browser (hg18)	NO
QtsA-11258	AB179000	3'-external	B	NM_006588.2	Link to QFbase	Link to UCSC Genome Browser (hg18)	NO
QtsA-11266	AB168328	3'-external	B	NM_000108.2	Link to QFbase	Link to UCSC Genome Browser (hg18)	YES
QtsA-11293	AB168334	5'-external	A	NM_006290.2	Link to QFbase	Link to UCSC Genome Browser (hg18)	YES
QtsA-11376	AB179007	5'-external	B	NM_013244.2	Link to QFbase	Link to UCSC Genome Browser (hg18)	NO
QtsA-11767	AB168388	5'-external	B	NM_003567.2	Link to QFbase	Link to UCSC Genome Browser (hg18)	NO
QtsA-11936	AB168410	3'-external	B	NM_005849.1	Link to QFbase	Link to UCSC Genome Browser (hg18)	NO
QtsA-11962	AB168415	5'-external	B	NM_022483.3	Link to QFbase	Link to UCSC Genome Browser (hg18)	YES
QtsA-12205	AB168439	5'-external	B	NM_004576.2	Link to QFbase	Link to UCSC Genome Browser (hg18)	YES
QtsA-12436	AB168473	5'-external	B	NM_133502.1	Link to QFbase	Link to UCSC Genome Browser (hg18)	YES
QtsA-12581	AB168499	5'-internal	B	NM_152354.2	Link to QFbase	Link to UCSC Genome Browser (hg18)	YES
QtsA-12770	AB168524	3'-external	A	NM_005071.1	Link to QFbase	Link to UCSC Genome Browser (hg18)	NO
QtsA-12874	AB168541	5'-external	A	NM_004567.2	Link to QFbase	Link to UCSC Genome Browser (hg18)	NO
QtsA-12923	AB168546	5'-external	B	NM_016059.3	Link to QFbase	Link to UCSC Genome Browser (hg18)	NO
QtsA-12977	AB179108	5'-external	B	NM_007044.2	Link to QFbase	Link to UCSC Genome Browser (hg18)	YES
QtsA-13154	AB179121	5'-internal	B	NM_000635.2	Link to QFbase	Link to UCSC Genome Browser (hg18)	YES
QtsA-13204	AB168581	5'-external	B	NM_025243.2	Link to QFbase	Link to UCSC Genome Browser (hg18)	NO
QtsA-13209	AB179125	5'-external	B	NM_000120.2	Link to QFbase	Link to UCSC Genome Browser (hg18)	YES
QtsA-13287	AB168592	5'-internal	B	NM_012430.2	Link to QFbase	Link to UCSC Genome Browser (hg18)	YES
QtsA-13311	AB168595	5'-external	B	NM_001008566.1	Link to QFbase	Link to UCSC Genome Browser (hg18)	NO
QtsA-13423	AB168604	5'-external	B	NM_012214.1	Link to QFbase	Link to UCSC Genome Browser (hg18)	NO
QtsA-13476	AB168611	3'-external	A	NM_004865.2	Link to QFbase	Link to UCSC Genome Browser (hg18)	YES
QtsA-13614	AB168626	5'-external	A	NM_012237.2	Link to QFbase	Link to UCSC Genome Browser (hg18)	YES
QtsA-13676	AB168632	3'-external	A	NM_001008394.1	Link to QFbase	Link to UCSC Genome Browser (hg18)	YES
QtsA-13681	AB168633	5'-external	A	NM_033544.2	Link to QFbase	Link to UCSC Genome Browser (hg18)	YES
QtsA-13749	AB168645	3'-external	A	NM_033195.1	Link to QFbase	Link to UCSC Genome Browser (hg18)	NO
QtsA-13872	AB179158	5'-external	B	NM_170742.1	Link to QFbase	Link to UCSC Genome Browser (hg18)	NO
QtsA-13887	AB168657	3'-external	A	NM_024928.3	Link to QFbase	Link to UCSC Genome Browser (hg18)	YES
QtsA-13925	AB070105	5'-internal	B	NM_139173.2	Link to QFbase	Link to UCSC Genome Browser (hg18)	NO
QtsA-14047	AB168671	5'-internal	B	NM_178552.2	Link to QFbase	Link to UCSC Genome Browser (hg18)	YES
QtsA-14075	AB168675	5'-external	A	NM_014454.1	Link to QFbase	Link to UCSC Genome Browser (hg18)	YES
QtsA-14185	AB168689	3'-external	B	NM_144714.2	Link to QFbase	Link to UCSC Genome Browser (hg18)	YES
QtsA-14190	AB168690	5'-external	B	NM_005566.1	Link to QFbase	Link to UCSC Genome Browser (hg18)	YES
QtsA-14223	AB168695	5'-external	B	NM_005727.2	Link to QFbase	Link to UCSC Genome Browser (hg18)	YES
QtsA-14309	AB070118	5'-external	B	NM_199249.1	Link to QFbase	Link to UCSC Genome Browser (hg18)	NO
QtsA-14359	AB179182	3'-external	B	NM_152511.3	Link to QFbase	Link to UCSC Genome Browser (hg18)	YES
QtsA-14371	AB168718	3'-external	B	NM_001239.2	Link to QFbase	Link to UCSC Genome Browser (hg18)	YES
QtsA-14371	AB168718	3'-internal	B	NM_001239.2	Link to QFbase	Link to UCSC Genome Browser (hg18)	YES
QtsA-14552	AB168746	5'-external	B	NM_016389.2	Link to QFbase	Link to UCSC Genome Browser (hg18)	YES
QtsA-14570	AB168751	5'-external	B	NM_006831.1	Link to QFbase	Link to UCSC Genome Browser (hg18)	NO
QtsA-14639	AB179195	3'-external	A	NM_004066.1	Link to QFbase	Link to UCSC Genome Browser (hg18)	NO
QtsA-14683	AB168767	5'-external	B	NM_152271.2	Link to QFbase	Link to UCSC Genome Browser (hg18)	YES
QtsA-14745	AB168782	5'-internal	A	NM_012091.2	Link to QFbase	Link to UCSC Genome Browser (hg18)	YES
QtsA-14876	AB168797	5'-external	A	NM_031438.2	Link to QFbase	Link to UCSC Genome Browser (hg18)	NO
QtsA-14940	AB168803	5'-external	A	NM_006503.2	Link to QFbase	Link to UCSC Genome Browser (hg18)	YES
QtsA-15119	AB072741	5'-internal	A	NM_139243.1	Link to QFbase	Link to UCSC Genome Browser (hg18)	YES
QtsA-15141	AB168828	5'-external	A	NM_017481.2	Link to QFbase	Link to UCSC Genome Browser (hg18)	YES
QtsA-15158	AB168830	3'-external	A	NM_024814.1	Link to QFbase	Link to UCSC Genome Browser (hg18)	YES
QtsA-15340	AB168845	5'-external	B	NM_017785.2	Link to QFbase	Link to UCSC Genome Browser (hg18)	YES
QtsA-15415	AB168856	5'-internal	B	NM_018132.3	Link to QFbase	Link to UCSC Genome Browser (hg18)	YES
QtsA-15431	AB168860	3'-internal	B	NM_025004.1	Link to QFbase	Link to UCSC Genome Browser (hg18)	NO
QtsA-15431	AB168860	3'-internal	B	NM_025004.1	Link to QFbase	Link to UCSC Genome Browser (hg18)	NO
QtsA-15505	AB168872	5'-external	B	NM_017769.2	Link to QFbase	Link to UCSC Genome Browser (hg18)	YES
QtsA-15518	AB168874	5'-external	A	NM_002130.4	Link to QFbase	Link to UCSC Genome Browser (hg18)	YES
QtsA-15716	AB168907	3'-external	A	NM_002358.2	Link to QFbase	Link to UCSC Genome Browser (hg18)	NO
QtsA-15861	AB179240	5'-external	B	NM_004552.1	Link to QFbase	Link to UCSC Genome Browser (hg18)	NO
QtsA-15871	AB168930	5'-external	B	NM_016115.3	Link to QFbase	Link to UCSC Genome Browser (hg18)	YES
QtsA-15875	AB071060	5'-internal	A	NM_024506.3	Link to QFbase	Link to UCSC Genome Browser (hg18)	YES
QtsA-15902	AB071061	5'-external	B	NM_031226.1	Link to QFbase	Link to UCSC Genome Browser (hg18)	NO
QtsA-16045	AB168948	5'-external	A	NM_003101.4	Link to QFbase	Link to UCSC Genome Browser (hg18)	YES
QtsA-16243	AB168965	5'-external	B	NM_031916.2	Link to QFbase	Link to UCSC Genome Browser (hg18)	YES
QtsA-16313	AB168976	5'-external	B	NM_004265.2	Link to QFbase	Link to UCSC Genome Browser (hg18)	YES
QtsA-16602	AB070181	5'-external	A	NM_153708.1	Link to QFbase	Link to UCSC Genome Browser (hg18)	NO
QtsA-16902	AB169052	5'-external	B	NM_203430.1	Link to QFbase	Link to UCSC Genome Browser (hg18)	YES
QtsA-17014	AB070191	3'-external	B	NM_032237.2	Link to QFbase	Link to UCSC Genome Browser (hg18)	YES
QtsA-17043	AB179301	5'-external	B	NM_020781.2	Link to QFbase	Link to UCSC Genome Browser (hg18)	YES
QtsA-17069	AB169081	5'-external	A	NM_145266.4	Link to QFbase	Link to UCSC Genome Browser (hg18)	YES
QtsA-17490	AB169140	5'-external	B	NM_033411.2	Link to QFbase	Link to UCSC Genome Browser (hg18)	YES
QtsA-17658	AB169157	5'-external	B	NM_004396.2	Link to QFbase	Link to UCSC Genome Browser (hg18)	YES
QtsA-17682	AB169162	5'-external	B	NM_014394.1	Link to QFbase	Link to UCSC Genome Browser (hg18)	YES
QtsA-17708	AB169166	5'-internal	B	NM_199186.1	Link to QFbase	Link to UCSC Genome Browser (hg18)	NO
QtsA-17948	AB169198	5'-external	B	NM_152385.1	Link to QFbase	Link to UCSC Genome Browser (hg18)	YES
QtsA-18030	AB169204	5'-external	B	NM_004731.3	Link to QFbase	Link to UCSC Genome Browser (hg18)	NO
QtsA-18030	AB169204	5'-internal	B	NM_004731.3	Link to QFbase	Link to UCSC Genome Browser (hg18)	NO
QtsA-18042	AB169209	5'-external	A	NM_000624.3	Link to QFbase	Link to UCSC Genome Browser (hg18)	YES
QtsA-18051	AB169212	5'-external	A	NM_015965.3	Link to QFbase	Link to UCSC Genome Browser (hg18)	YES
QtsA-18194	AB169243	5'-external	B	NM_000958.2	Link to QFbase	Link to UCSC Genome Browser (hg18)	NO
QtsA-18203	AB169246	5'-internal	B	NM_002791.1	Link to QFbase	Link to UCSC Genome Browser (hg18)	NO
QtsA-18492	AB169273	3'-internal	A	NM_001001548.1	Link to QFbase	Link to UCSC Genome Browser (hg18)	YES
QtsA-19060	AB169330	3'-internal	A	NM_001018108.1	Link to QFbase	Link to UCSC Genome Browser (hg18)	YES
QtsA-19135	AB169339	5'-external	B	NM_000403.3	Link to QFbase	Link to UCSC Genome Browser (hg18)	NO
QtsA-19176	AB169348	3'-external	A	NM_182539.1	Link to QFbase	Link to UCSC Genome Browser (hg18)	NO
QtsA-19245	AB169355	5'-external	B	NM_138787.2	Link to QFbase	Link to UCSC Genome Browser (hg18)	YES
QtsA-19316	AB169368	5'-external	A	NM_022052.1	Link to QFbase	Link to UCSC Genome Browser (hg18)	YES
QtsA-19327	AB179406	3'-external	B	NM_003541.2	Link to QFbase	Link to UCSC Genome Browser (hg18)	NO
QtsA-19327	AB179406	5'-external	A	NM_003541.2	Link to QFbase	Link to UCSC Genome Browser (hg18)	YES
QtsA-19357	AB169378	5'-internal	B	NM_005292.2	Link to QFbase	Link to UCSC Genome Browser (hg18)	YES
QtsA-19380	AB071122	5'-external	B	NM_005881.1	Link to QFbase	Link to UCSC Genome Browser (hg18)	NO
QtsA-19426	AB179413	5'-external	A	NM_004235.3	Link to QFbase	Link to UCSC Genome Browser (hg18)	NO
QtsA-19433	AB179414	5'-external	A	NM_032325.2	Link to QFbase	Link to UCSC Genome Browser (hg18)	YES
QtsA-19642	AB179420	5'-external	A	NM_004183.1	Link to QFbase	Link to UCSC Genome Browser (hg18)	NO
QtsA-19704	AB169401	5'-external	B	NM_006230.1	Link to QFbase	Link to UCSC Genome Browser (hg18)	YES
QtsA-19705	AB179421	5'-external	A	NM_005444.1	Link to QFbase	Link to UCSC Genome Browser (hg18)	YES
QtsA-19705	AB179421	3'-external	A	NM_005444.1	Link to QFbase	Link to UCSC Genome Browser (hg18)	YES
QtsA-19941	AB179433	5'-external	A	NM_032148.2	Link to QFbase	Link to UCSC Genome Browser (hg18)	NO
QtsA-20523	AB072778	5'-external	B	NM_001014279.1	Link to QFbase	Link to UCSC Genome Browser (hg18)	YES
QtsA-20671	AB169444	5'-external	B	NM_015976.2	Link to QFbase	Link to UCSC Genome Browser (hg18)	YES
QtsA-21051	AB169461	5'-external	B	NM_001880.2	Link to QFbase	Link to UCSC Genome Browser (hg18)	YES
* type A: extended exons; B: novel exons
