# Supplementary material for: Large-scale analysis of Macaca fascicularis transcripts and inference of genetic divergence between M. fascicularis and M. mulatta
Source: BMC Genomics. 2008 Feb 24;9:90. doi: 10.1186/1471-2164-9-90 (PMC2287170; doi:10.1186/1471-2164-9-90)
Supplement: Additional file 4 — LRT (likelihood ratio test) statistics for the test of positive selection. Candidate genes under positive selection using branch-site test of positive selection are given with log-likelihood ratio. [file 1471-2164-9-90-S4.xls]

## Sheet: Sheet1
LRT (likelihood ratio test) statistics for the test of positive selection
Gene symbol	Number of analyzed codons	(H-O)	(C-O)	(R-O)	(C-O+R-O)	(H-O+C-O+R-O)
C8ORFK32	212	N.A.	6e-06	10.1591	10.1591	1.27114
LRRC43	228	4.26992	0.617452	0	0.617482	3.75137
SNAPC2	270	2.96987	0	0	0	0.58845
OXA1L	422	0	2.83617	0	0.617422	0
C4orf14	644	8.12715	2.02108	0	0.496528	4.89214
MUS81	506	N.A.	0.066276	0	0.118434	3.74641
C20orf72	167	6.74879	2e-06	0	N.A.	6.74898
CCDC45	663	0.525026	0	0.560346	N.A.	13.4232
CCDC96	500	0	0	1.58829	7.26851	5.09471
LRRC48	327	0	0	0	27.9561	19.4189
VARS	309	0	N.A.	28.7224	27.4497	7.29295
FMO5	286	2.92189	2e-06	2e-06	4e-06	2.92241
TEX15	616	7.50833	0	0	0	5.58967
GUCY1B3	260	0	0.148382	19.2764	23.4141	21.5689
LONRF3	718	0	0	26.1734	20.8656	9.96474
STRN4	333	0	0	13.1994	8.10324	0.750082
TBC1D5	610	0	0.018112	5.75585	0.003094	0
TUBG2	434	0	N.A.	23.162	23.1607	13.1053
C5orf22	442	0	0.050718	0.704266	3.58154	0.200708
ZNF263	387	0	0.164716	0	0.054882	6.79853
CCDC54	328	1.61583	0	0	N.A.	4.07566
FLJ11171	187	3.15628	2e-06	2e-06	2e-06	3.15609
C18orf34	663	3.13681	0	0	0	2.69583
PRKRIP1	50	0	0.895242	3.2e-05	0.89527	2.97864
LOC399947	197	0	0.57389	0	0.573912	6.18292
TMC7	393	0	0	0	0	7.46644
CCDC87	707	0	9.47027	0	6.11541	0
L3MBTL4	351	4.90586	0	3.4e-05	0	4.65035
FLJ35880	358	14.1406	0	0	1.46699	14.8483
C12orf45	123	0	1.88791	0.591062	2.49454	2.93736
ACPL2	193	0	20.1534	0	15.7779	2.52642
CROT	511	0	5.2e-05	0	0	2.8551
TMEM106B	270	0	0.397632	0	0.23003	4.72709
BCDIN3	204	N.A.	0.55296	0	4.78352	0.174718
AGT	199	0.238552	0.640126	0	0.639806	3.71044
CASP6	147	2.98103	0	0	0	2.98121
B4GALNT1	520	1.6344	N.A.	0	2e-06	2.79517
CTPS	308	3.11303	2e-06	0	2e-06	3.1125
AP4M1	372	0	3.84069	0	N.A.	0
SLC22A14	578	0.810416	0	0	0	2.88632
ACAA2	397	5.33468	0	5.8e-05	0	5.22172
IK	333	4.55374	2e-06	2e-06	0	4.55371
DCTN2	406	0	1.93335	47.7203	35.0878	14.6898
POLD3	189	0	0.182938	0.610726	4.40726	1.20931
GPRC5B	403	0	0	0	0	4.7899
COQ9	318	5.23239	3.4e-05	0	0	3.21181
MAL2	132	3.30245	0	0	0	3.30273
WBSCR18	226	0	0.887346	0	0	4.11076
NPDC1	236	0	0	11.697	8.92294	0.13236
MRO	248	1.35667	0.507412	30.9138	29.109	12.7338
MRAS	208	0	11.8979	0	11.8974	1.26691
C3orf15	714	0	3.27154	0	1.12095	0.110774
ALS2	236	3.28453	1e-05	1.8e-05	1.8e-05	3.28476
NADSYN1	706	0	2.22263	0	6.91072	5.31019
ADCK2	414	0	0.89743	1.34364	2.5384	3.33427
KCNAB1	303	0	0	7.43452	5.75993	4.25233
RTN4R	431	0	7.38826	0	6.59126	0.016758
RELA	368	0	0	0	0.052444	6.43908
RECQL5	410	2.24305	12.8402	1.28986	9.46071	2.82706
SNTG2	43	5.51996	0.651262	0.330586	0.979076	3.17188
EIF2B1	266	0	N.A.	29.0221	28.1649	8.24953
PRM1	51	2.94049	1.10319	8.4e-05	1.10339	3.35097
GBF1	645	0	9.9375	0	6.36298	0
RAB11B	78	4.14946	0	2e-06	N.A.	4.14931
YARS2	311	3.59264	2.6e-05	1.6e-05	3e-05	3.59255
ADAM2	725	3.14653	0	0	0	0.875358
CNDP2	322	0	0	0	0	5.75393
CHCHD6	170	4.35334	0.978678	0	0.978686	3.16299
KIAA1377	123	5.45169	N.A.	0	2e-05	5.45231
WDR22	221	0	10.5974	0	10.5971	3.40232
C4orf17	293	11.3054	0	0.487652	0	9.5934
ALS2CR4	413	0	1.22005	32.9397	33.3779	3.01512
RPGRIP1	324	0	0	14.7198	12.3678	11.9605
FOXRED1	323	3.98163	0	0.567268	N.A.	4.08695
TCP11L1	509	6.32202	0	0	0	3.5003
FSIP1	581	4.0414	0.040656	0	0.040632	3.09627
PET112L	213	1.17697	0.648252	0.620736	1.26613	4.56551
STXBP2	325	3.76462	0	0	0	2.45096
GLRX2	165	6.6649	0	0	0	2.64033
QARS	624	7.52766	1.8322	14.4235	10.3372	7.99154
HNRPLL	468	0	0	11.2866	8.38987	5.71579
GSS	263	0	N.A.	26.8379	N.A.	7.35346
NEFL	468	9.2874	0.302372	0	0	6.64429
MUTYH	483	0	0	0	5.07827	0.741842
STK40	435	0	0	14.7134	9.60915	0.880976
C6orf111	449	6.01244	N.A.	6e-05	0	6.01304
C6orf113	559	0	0	1.37166	0.075524	11.6268
SCYL1BP1	390	0	8.61649	0	8.61686	0.005302
OMA1	455	0	1.46527	0	0	8.94382
RGS9	442	4.13616	0	0	0	6.2368
AGPAT4	156	2.74721	4e-06	0	0	2.18575
ZNF438	554	7.1192	8.20965	0	6.71982	7.68758
CCDC7	224	4.73422	0	23.8323	20.5326	2.77124
ENAM	436	8.73031	0	0.531462	0.531432	9.33046
LOC127635	241	0	2.85087	0	0.597874	0.7465
PARG	186	0	0	1.8e-05	0	5.46968
BRCA2	413	0	4.77181	2.87237	8.51209	3.42252
ARMC4	403	7.60586	0	N.A.	0	6.83739
C6orf163	203	3.67941	0	0.569652	0	2.21931
FCGR1A	374	0	1.42701	1.35332	2.72446	0
MAGEE1	703	0	21.744	6.81446	32.8381	20.3842
*N.A.: Log likelihood was incorrectly estimated.
