# Supplementary material for: Large-scale analysis of Macaca fascicularis transcripts and inference of genetic divergence between M. fascicularis and M. mulatta
Source: BMC Genomics. 2008 Feb 24;9:90. doi: 10.1186/1471-2164-9-90 (PMC2287170; doi:10.1186/1471-2164-9-90)
Supplement: Additional file 5 — Specific probes for known genes in the M. fascicularis microarray. These genes are not found in the previously published macaque oligonucleotide microarray. [file 1471-2164-9-90-S5.xls]

## Sheet: Sheet1
Specific probes for known genes in the M.fascicularis microarray
Macaque clone	Accession	Similar gene symbol
QbsB-10312	AB170120	LOC388181
QbsB-10448	AB170148	LOC653447
QbsB-10454	AB170149	RPLP0-like
QbsB-10526	AB170159	PCP4L1
QbsB-10931	AB170232	RP11-535K18
QccE-11222	AB169647	PTGES2
QccE-11892	AB093681	LOC643433
QccE-12673	AB046632	PRRT3
QccE-14453	AB046011	LOC652186
QccE-15365	AB169665	ATPBD1B
QccE-15512	AB046017	CX40
QccE-15556	AB046093	C8ORFK29
QccE-15836	AB047832	FLJ43870
QccE-16604	AB171429	C3orf40
QccE-16862	AB171436	VMP
QccE-18103	AB052171	ZNF694
QccE-19132	AB169696	HLA-E
QccE-19850	AB171481	CLIPR-59
QccE-20557	AB171489	LOC440338
QccE-20727	AB169706	K-ALPHA-1
QccE-21086	AB066508	RP11-301I17
QccE-21216	AB056761	ATP6V0E2L
QflA-10021	AB171506	RP11-484I6
QflA-10379	AB171542	DDOST
QflA-11245	AB055341	R7BP
QflA-11820	AB055287	KIAA1414
QflA-11918	AB060236	LOC644658
QflA-12879	AB056405	GM632
QflA-13117	AB169732	LOC653566
QflA-13525	AB056334	C12orf39
QflA-14267	AB056834	RP13-15M17
QflA-14329	AB062940	LOC644480
QflA-14362	AB056416	C6orf120
QflA-14636	AB056419	SEPT5
QflA-15132	AB056424	LOC648434
QflA-15611	AB060230	LOC653127
QflA-15973	AB056432	LOC442180
QflA-16064	AB171952	RP11-308B5
QflA-16179	AB171982	YOD1
QflA-16274	AB172002	CTA-221G9
QflA-16512	AB172062	TNS3
QflA-16610	AB172091	ZNF747
QflA-17789	AB172353	SUSD5
QflA-17994	AB172411	LOC642558
QflA-18404	AB172505	LOH12CR1
QflA-18407	AB172507	PPP1R3G
QflA-18418	AB172510	TMTC1
QflA-18572	AB172541	BMS1L
QflA-18963	AB172620	LOC644266
QflA-19260	AB172699	LOC652658
QflA-19387	AB172736	ASS
QflA-19985	AB172878	DYNC2H1
QflA-20034	AB093646	LOC390637
QflA-20350	AB172956	LOC645983
QflA-20368	AB172963	C17orf40
QflA-20440	AB172974	RP11-92J19
QflA-21110	AB173120	LOC653199
QflA-21248	AB173148	LUZP2
QflA-21322	AB173163	LOC440525
QflA-21347	AB173169	HIT-40
QflA-21512	AB173204	RP11-11C5
QflA-22065	AB173332	LOC388397
QflA-22639	AB173457	LOC643940
QflA-22873	AB173508	OTUD3
QflA-23108	AB173557	QSER1
QflA-23227	AB173582	YARS2
QflA-23585	AB173653	RP13-347D8
QflA-23653	AB173669	LOC653751
QflA-23787	AB173696	TMEM131
QflA-23793	AB173698	MEIS3P1
QflA-23935	AB173729	HP1BP3
QflA-23951	AB173731	ZNF447
QmoA-10115	AB173766	PCLO
QmoA-10269	AB170310	PTHB1
QmoA-10301	AB170317	TOMM40L
QmoA-10482	AB173821	TMEM129
QmoA-10590	AB173839	C17orf62
QmoA-10753	AB170409	KA21
QmoA-10779	AB170415	CKMT1A
QmoA-10819	AB173875	RUSC2
QmoA-11583	AB170585	LOC653105
QmoA-11648	AB170597	LOC653214
QmoA-11702	AB063035	FAM59B
QmoA-11776	AB174022	PAF1
QmoA-11780	AB174023	LOC389850
QmoA-11838	AB170632	FAM63B
QmoA-11891	AB174036	MICAL-L1
QmoA-12320	AB170717	LOC653068
QnpA-12085	AB169579	LOC642969
QnpA-14164	AB072026	LOC440567
QnpA-15294	AB169593	LOC642170
QnpA-16609	AB048887	RP3-398D13
QnpA-17484	AB048903	TOR1AIP2
QnpA-17571	AB049842	HEATR1
QnpA-19070	AB049887	tcag7
QnpA-21686	AB050536	LOC654224
QorA-10105	AB170792	TSR1
QorA-10486	AB170838	VPS45A
QorA-10692	AB170871	LOC647153
QorA-11254	AB170938	LOC642097
QorA-11601	AB170980	RP11-393H10
QorA-11618	AB170983	LOC650291
QorA-11623	AB170984	LOC645760
QorA-12939	AB171150	SELENBP1
QorA-13489	AB171223	LOC653202
QorA-13603	AB171237	IPLA2
QorA-13680	AB171248	DDA1
QorA-14142	AB171324	LOC647251
QorA-14183	AB171331	RP11-82K18
QorA-16282	AB220551	C12orf47
QtrA-10430	AB169853	LOC650596
QtrA-10559	AB171656	LOC647456
QtrA-12369	AB169626	LOC339799
QtrA-12612	AB060878	bA16L21
QtrA-12954	AB171691	LOC648257
QtrA-13121	AB171693	LOC643556
QtrA-13554	AB063096	LOC402117
QtrA-14585	AB060915	LOC645799
QtrA-14840	AB060924	MGC3265
QtrA-15537	AB174225	RP11-35N6
QtrA-15582	AB174232	RP11-255A11
QtrA-15661	AB174247	IGFL4
QtrA-15694	AB174253	TMEM15
QtrA-15721	AB174257	LRRN6C
QtrA-15791	AB174279	RP11-311P8
QtrA-16328	AB174360	SMCY
QtrA-16605	AB171744	PPP1R3E
QtrA-16712	AB171755	C8orf59
QtrA-17310	AB174473	DNAJC15
QtrA-17380	AB174481	LOC642489
QtrA-17457	AB174489	HOM-TES-103
QtrA-17867	AB174552	CGI-115
QtrA-18020	AB174578	LOC652050
QtrA-18336	AB174629	FLJ42709
QtrA-18356	AB171835	LOC649791
QtrA-18611	AB174674	RP11-529I10
QtsA-10039	AB178957	RP13-383K5
QtsA-10049	AB168137	METT10D
QtsA-10085	AB168144	GIOT-1
QtsA-10134	AB168147	C12orf56
QtsA-10439	AB070067	LOC146562
QtsA-10521	AB168206	SH2BP1
QtsA-10676	AB069996	FLJ43963
QtsA-10855	AB168270	ZC3H5
QtsA-10876	AB178983	LOC653244
QtsA-10931	AB168280	PTPN20A
QtsA-11015	AB168290	FLJ20558
QtsA-11043	AB168294	OBFC2A
QtsA-11055	AB168300	ZNF690
QtsA-11061	AB178991	LOC112714
QtsA-11225	AB070012	LOC648334
QtsA-11336	AB168338	LSM16
QtsA-11424	AB168349	RFXDC2
QtsA-11474	AB168357	LOC400986
QtsA-11483	AB179017	RASSF8
QtsA-11556	AB168369	HCAP-G
QtsA-11661	AB070028	LOC642077
QtsA-11789	AB168390	LOC647798
QtsA-12054	AB168424	LOC643121
QtsA-12282	AB070077	FLJ44290
QtsA-12362	AB070043	FLJ36157
QtsA-12402	AB168465	LOC644389
QtsA-12426	AB168470	FHAD1
QtsA-12565	AB168497	LOC648210
QtsA-12582	AB168500	RP6-213H19
QtsA-12605	AB168503	RP1-172B20
QtsA-12709	AB179091	MTMR12
QtsA-12796	AB168527	LOC646890
QtsA-12835	AB168530	ODF2L
QtsA-12849	AB168533	SMCHD1
QtsA-12911	AB168543	SPAG8
QtsA-13047	AB168561	RP11-298P3
QtsA-13071	AB168566	CCDC40
QtsA-13245	AB168587	C10orf21
QtsA-13353	AB179136	LOC647044
QtsA-13435	AB168607	LOC648987
QtsA-13460	AB070060	LOC642488
QtsA-13567	AB070062	NYD-SP26
QtsA-13681	AB168633	RCCD1
QtsA-13715	AB070100	KM-HN-1
QtsA-13888	AB168658	LOC286187
QtsA-14047	AB168671	LL22NC01-81G9
QtsA-14092	AB168678	LOC653610
QtsA-14166	AB070115	LOC341346
QtsA-14191	AB168691	CCDC63
QtsA-14252	AB168701	TUG1
QtsA-14421	AB168726	FAM53A
QtsA-14779	AB168786	LOC387804
QtsA-14808	AB168790	GABRR3
QtsA-14947	AB179206	CTA-126B4
QtsA-15037	AB168815	LOC653713
QtsA-15156	AB168829	LOC441120
QtsA-15224	AB070156	MGC33657
QtsA-15621	AB168895	LOC645568
QtsA-15644	AB168900	FAM63A
QtsA-15671	AB168903	ANTXRL
QtsA-15805	AB070170	C16orf50
QtsA-15965	AB168942	NOP5
QtsA-15969	AB179245	CTA-250D10
QtsA-15980	AB071064	LUZP5
QtsA-16002	AB168945	SERINC4
QtsA-16043	AB168947	LOC646892
QtsA-16286	AB071069	LOC648077
QtsA-16374	AB070177	LOC648640
QtsA-16378	AB168986	LOC440278
QtsA-16467	AB071072	LOC642628
QtsA-16495	AB071073	Rg9mtd1
QtsA-16526	AB169007	FLJ27523
QtsA-16541	AB070180	CCDC67
QtsA-16550	AB169011	DKFZP781I1119
QtsA-16557	AB169012	RP3-452H17
QtsA-16950	AB169057	NBR1
QtsA-16978	AB070190	LOC342293
QtsA-17143	AB179306	LOC653149
QtsA-17163	AB169095	FLJ40411
QtsA-17226	AB070201	LOC645662
QtsA-17455	AB169135	RP11-479E16
QtsA-17507	AB169141	C7orf38
QtsA-17604	AB071085	LOC643677
QtsA-17666	AB169158	NYD-SP14
QtsA-17704	AB169164	SERINC5
QtsA-17772	AB169173	LOC651105
QtsA-17810	AB169178	C1orf155
QtsA-17827	AB179338	ZNF623
QtsA-17935	AB169197	LOC653226
QtsA-17968	AB071100	LOC284434
QtsA-18130	AB072754	TTLL13
QtsA-18156	AB169232	EIF3S2
QtsA-18159	AB169233	C8orf48
QtsA-18164	AB169234	LOC401387
QtsA-18221	AB169251	LOC649622
QtsA-18462	AB071112	FLJ41766
QtsA-18844	AB169309	LOC643854
QtsA-19176	AB169348	RP11-444E17
QtsA-19196	AB169350	LOC440295
QtsA-20053	AB169418	B4GALT7
QtsA-20104	AB072767	UBE2U
QtsA-20523	AB072778	LOC389289
QtsA-20687	AB169445	C16orf56
QreA-10064		LOC649821
QreA-10076		LOC641856
Qlv-U131A-H2	BB876950	LOC653374
Qlv-U143A-B12	BB877608	LOC653519
Qlv-U144A-E4	BB877702	SERPINA11
Qlv-U148A-G1	BB877950	HKR3
Qlv-U16A-E5	BB879308	RP4-691N24
Qlv-U17A-B4	BB879868	LGP1
Qlv-U189A-B5	BB880440	LOC387790
Qlv-U201A-C3	BB881347	PRPF40A
Qlv-U203A-B1	BB881466	UGT1A1
Qlv-U204A-B10	BB881541	LOC650020
Qlv-U235A-C9	BB883405	LOC642252
Qlv-U235A-D9		LOC645619
Qlv-U250A-A12	BB884216	LOC646431
Qlv-U252A-A10	BB884358	LOC643689
Qlv-U267A-F5		NOP17
Qlv-U30A-G8	BB886112	R3HCC1
Qlv-U311A-E2	BB895334	OACT5
Qlv-U331A-G2	BB874753	LOC645899
Qlv-U342A-G10	BB886957	LOC652793
Qlv-U385A-D12	BB889578	PHYH2
Qlv-U388A-G9	BB889843	RP11-50D16
Qlv-U38A-G2	BB889989	RP4-756G23
Qlv-U400A-C3	BB890720	LOC649755
Qlv-U405A-B4	BB891063	CGI-69
Qlv-U405A-C1	BB891069	LA16c-360B4
Qlv-U429A-C9	BB891420	LOC646483
Qlv-U429A-F11	BB891440	CPN2
Qlv-U66A-G3	BB893335	LOC649009
QbsA-10135	CJ430359	LOC389137
QbsA-10946	CJ430824	LOC645685
QbsA-11409	CJ431117	CCDC85A
QbsA-11818	CJ431340	LOC390980
QbsA-12130	CJ431518	HLA-DQB1
QbsB-11136	CJ432629	TRMU
QbsB-11282	CJ432769	LOC643008
QbsB-11389	CJ432869	STX5A
QbsB-11519	CJ432988	LOC647384
QccE-10444	CJ433491	LOC126248
QccE-10629	CJ433668	GLT8D3
QccE-10789	CJ433824	HCP1
QccE-10883	CJ433914	AIFL
QccE-11148	CJ434167	LOC649201
QccE-11724	CJ434716	LOC644762
QccE-11759	CJ434750	C3orf29
QccE-11829	CJ434816	C1orf58
QccE-11916	CJ434899	AHDC1
QccE-12304	CJ435269	FLJ12993
QccE-12577	CJ435529	TMEM103
QccE-12678	CJ435625	LOC653564
QccE-12696	CJ435643	RPRC1
QccE-12755	CJ435697	GCGR
QccE-12984	CJ435917	LOC647979
QccE-13119	CJ436043	2
QccE-13578	CJ436467	CCDC56
QccE-14160	CJ437021	C1orf151
QccE-14335	CJ437182	LOC651771
QccE-15006	CJ437818	LOC652788
QccE-15313	CJ438109	SH2D5
QccE-15587	CJ438375	LOC642968
QccE-15610	CJ438393	SYPL2
QccE-15844	CJ438615	DBNDD2
QccE-15960	CJ438727	LONPL
QccE-16050	CJ438813	LOC653066
QccE-16294	CJ439047	CD276
QccE-16521	CJ439259	LOC647535
QccE-16556	CJ439294	LOC654335
QccE-16715	CJ439445	DENND4B
QccE-17224	CJ439932	C16orf51
QccE-17283	CJ439991	KIAA0789
QccE-17363	CJ440067	TMEM63A
QccE-17482	CJ440179	C11orf41
QccE-17604	AB171453	LOC643318
QccE-17727	CJ440409	MGC2463
QccE-17739	CJ440421	LOC645317
QccE-18431	CJ440980	15E1
QccE-18591	CJ441136	RP5-1022P6
QccE-18774	CJ441311	LOC644739
QccE-19191	CJ441710	SEC31L2
QccE-19222	CJ441737	FAM116B
QccE-19327	CJ441838	LOC645902
QccE-19352	CJ441863	LOC643031
QccE-20519	CJ442980	LOC647361
QccE-21072	CJ443512	LOC392331
QccE-21475	CJ443899	MIB2
QccE-21541	CJ443961	WDR3
QccE-21858	CJ444266	COG8
QccE-21881	CJ444289	MAST3
QccE-21967	CJ444371	LOC648541
QccE-22146	CJ444542	MGC16597
QccE-22225	CJ444617	GIYD1
QflA-10411	CJ445274	LOC653754
QflA-10473	CJ445336	LOC651381
QflA-11012	CJ445849	ZFP260
QflA-11030	CJ445867	LOC642333
QflA-11113	CJ445946	LOC653994
QflA-11386	CJ446210	RP11-56A21
QflA-11879	CJ446585	C1orf188
QflA-12150	CJ446844	LOC129138
QflA-12305	CJ446991	LOC221091
QflA-13049	CJ447706	LOC442511
QflA-13863	CJ448488	BMSC-MCP
QflA-14019	CJ448636	LOC645818
QflA-14120	CJ448733	VSIG8
QflA-14327	CJ448932	TANC2
QflA-14463	CJ449064	MST101
QflA-14727	CJ449219	CYorf15A
QflA-14878	CJ449366	LOC440334
QflA-15836	CJ450284	LRRC35
QflA-16690	CJ451100	IFI44L
QflA-20760	CJ454996	LOC644986
QflA-22615	CJ456765	CSNK2A1P
QflA-23773	CJ457872	RP11-327P2
QmoA-10495	CJ458493	CLCC1
QmoA-12030	AB174059	LOC642537
QmoA-12380	CJ460056	LOC441019
QmoA-13230	CJ460481	LOC653284
QmoA-13794	CJ460957	SCD5
QmoA-14336	CJ461407	ZNF320
QmoA-14485	CJ461539	BTBD15
QmoA-14559	CJ461603	GPR137C
QmoA-14671	CJ461706	LOC653686
QmoA-15192	CJ462134	RP11-308D16
QmoA-15355	CJ462274	TMEM76
QmoA-15482	CJ462388	MT1L
QnpA-11317	CJ463198	LOC645139
QnpA-11720	CJ463432	LOC647821
QnpA-13423	CJ464616	ZBTB38
QnpA-13614	CJ464765	PDZD2
QnpA-13642	CJ464788	SETD5
QnpA-14268	CJ465223	LOC642090
QnpA-14603	CJ465493	RNF5P1
QnpA-15005	CJ465827	LOC643723
QnpA-15284	CJ466016	DPY19L1
QnpA-15289	CJ466021	XIST
QnpA-15810	CJ466442	WDR82
QnpA-15921	CJ466542	ZNF697
QnpA-16169	CJ466767	LOC402282
QnpA-17219	CJ467663	LOC644596
QnpA-17730	CJ467995	LRRC58
QnpA-18688	CJ468762	LOC642993
QnpA-19733	CJ469232	SETD2
QnpA-19744	CJ469243	SEC14L5
QnpA-21840	CJ470292	FRYL
QorA-10414	CJ470831	ENDOD1
QorA-10691	CJ471077	LOC285382
QorA-10786	CJ471162	CAST1
QorA-10911	CJ471268	RP3-477H23
QorA-11222	CJ471539	C17orf67
QorA-11446	CJ471739	RP1-32F7
QorA-12257	CJ472445	WDR55
QorA-12289	CJ472474	NULP1
QorA-12482	CJ472626	LOC151507
QorA-14234	CJ474153	LOC390616
QorA-14968	CJ474798	LOC652068
QorA-15081	CJ474900	FLJ25076
QorA-15545	CJ475269	KIAA0446
QorA-15804	CJ475487	RHBDD2
QorA-15844	CJ475524	RNF187
QorA-16149	CJ475800	VARSL
QorA-16178	CJ475827	LOC644889
QorA-10414	CJ470831	ENDOD1
QorA-10691	CJ471077	LOC285382
QorA-10786	CJ471162	CAST1
QorA-10911	CJ471268	RP3
QorA-11222	CJ471539	C17orf67
QorA-12257	CJ472445	WDR55
QorA-12289	CJ472474	NULP1
QorA-12482	CJ472626	LOC151507
QorA-14234	CJ474153	LOC390616
QorA-14968	CJ474798	LOC652068
QorA-15081	CJ474900	FLJ25076
QorA-15545	CJ475269	KIAA0446
QorA-15804	CJ475487	RHBDD2
QorA-15844	CJ475524	RNF187
QorA-16149	CJ475800	VARSL
QorA-16178	CJ475827	LOC644889
