# Supplementary material for: Large-scale analysis of Macaca fascicularis transcripts and inference of genetic divergence between M. fascicularis and M. mulatta
Source: BMC Genomics. 2008 Feb 24;9:90. doi: 10.1186/1471-2164-9-90 (PMC2287170; doi:10.1186/1471-2164-9-90)
Supplement: Additional file 6 — Primer sequences for RT-PCR. The list shows the primer sequences that were used for RT-PCR. [file 1471-2164-9-90-S6.xls]

## Sheet: Sheet1
Primer sequences for RT-PCR
Transcript name	Forward primer	Reverse primer	Genomic position in the human genome (hg18)
QccE-17021	ACCTAGGCTGGGATGCAAGT	CAGGAGGCACTCAGTTCACA	chr17:69,049,608-69,051,573
QflA-10437	AGGAAGGATCCCAGAGAGGA	GCCCATCCATCATTTACCAC	chr10:71,122,653-71,123,196
QflA-13606	GCAGTGATAAGGCAAAGCTG	TTTATGTGAGCCAGGAACCA	chr5:17457343-17487483
QflA-13783	TAAGCTGCAAGCTGCAGAAA	ATGCATTTGCCTTGAGCTTT	chr2:21,967,344-22,052,128
QflA-16969	ATCTGCCTCCTGGGGAAGTA	CCTCGATCCTTCACGTTGAT	chr20:41,257,035-41,263,064
QflA-20682	GCTTTGACCTTGATTGTGAGC	TGAAGGCAAATCACACCTACC	chr14:62,834,897-62,837,542
QmoA-10428	CACAGCTCTGCAAGAGCAAC	CTCCAGGACAAACCAGGGTA	chr13:112,291,396-112,319,093
QnpA-15274	CACCACAATCAAGGGAGACA	CCTTGGGTCTGCAGTCATTT	chr8:137,464,205-137,498,726
